# Supplementary material for: Taxonomic revision and phylogenetic position of the flying squirrel genus Biswamoyopterus (Mammalia, Rodentia, Sciuridae, Pteromyini) on the northern Indo-China peninsula
Source: Zookeys. 2020 Jun 9;939:65–85. doi: 10.3897/zookeys.939.31764 (PMC7341418; doi:10.3897/zookeys.939.31764)
Supplement: XML Treatment for Biswamoyopterus [file zookeys.939.31764-treatment1.xml]

<!DOCTYPE tp:taxon-treatment
  PUBLIC "-//TaxonX//DTD Taxonomic Treatment Publishing DTD v0 20100105//EN" "tax-treatment-NSO.dtd">
<tp:taxon-treatment xmlns:tp="http://www.plazi.org/taxpub"><tp:treatment-meta><kwd-group><label>Taxon classification</label><kwd><named-content xmlns:xlink="http://www.w3.org/1999/xlink" content-type="kingdom">Animalia</named-content></kwd><kwd><named-content xmlns:xlink="http://www.w3.org/1999/xlink" content-type="order">Rodentia</named-content></kwd><kwd><named-content xmlns:xlink="http://www.w3.org/1999/xlink" content-type="family"> Sciuridae</named-content></kwd></kwd-group><mixed-citation publication-type="journal"><person-group><name><surname>Li</surname><given-names>Guogang</given-names></name><name><surname>Lwin</surname><given-names>Ye Htet</given-names></name><name><surname>Yang</surname><given-names>Bin</given-names></name><name><surname>Qin</surname><given-names>Tao</given-names></name><name><surname>Phothisath</surname><given-names>Phouthong</given-names></name><name><surname>Maung</surname><given-names>Kyaw-Win</given-names></name><name><surname>Quan</surname><given-names>Rui-Chang</given-names></name><name><surname>Li</surname><given-names>Song</given-names></name></person-group><article-title>Taxonomic revision and phylogenetic position of the flying squirrel genus <italic><tp:taxon-name><tp:taxon-name-part taxon-name-part-type="genus" reg="Biswamoyopterus">Biswamoyopterus</tp:taxon-name-part></tp:taxon-name></italic> (<tp:taxon-name><tp:taxon-name-part taxon-name-part-type="class">Mammalia</tp:taxon-name-part></tp:taxon-name>, <tp:taxon-name><tp:taxon-name-part taxon-name-part-type="order">Rodentia</tp:taxon-name-part></tp:taxon-name>, <tp:taxon-name><tp:taxon-name-part taxon-name-part-type="family">Sciuridae</tp:taxon-name-part></tp:taxon-name>, <tp:taxon-name><tp:taxon-name-part taxon-name-part-type="tribe">Pteromyini</tp:taxon-name-part></tp:taxon-name>) on the northern Indo-China peninsula</article-title><source>Zookeys</source><day>09</day><month>6</month><year>2020</year><volume>939</volume><fpage>65</fpage><lpage>85</lpage><pub-id pub-id-type="doi">10.3897/zookeys.939.31764</pub-id></mixed-citation></tp:treatment-meta><tp:nomenclature><label>Morphological description of</label><tp:taxon-name><object-id xmlns:xlink="http://www.w3.org/1999/xlink" content-type="arpha" xlink:type="simple">4AE17787-B7AB-5427-9F41-4D91D77CDCA0</object-id>
            <tp:taxon-name-part taxon-name-part-type="genus" reg="Biswamoyopterus">Biswamoyopterus</tp:taxon-name-part>
          </tp:taxon-name><tp:taxon-authority>sp. M644</tp:taxon-authority><xref ref-type="fig" rid="F4">Figures 4G, H</xref><xref ref-type="fig" rid="F5">, 5D</xref><xref ref-type="fig" rid="F6">, 6D</xref><xref ref-type="fig" rid="F7">, 7D</xref></tp:nomenclature><tp:treatment-sec sec-type="remarks" id="SECID0ESDBG"><title>Remarks.</title><p>Morphometrical data are presented in Table <xref ref-type="table" rid="T2">2</xref>. As a whole, the dorsal pelage is reddish brown, with dense whitish hairs on the shoulders and hips, the ventral pelage is whitish, with yellowish brown on the edge of the membrane, the anus area is dull yellowish, but the base of the tail is brown-grey. The ears are black with few hairs, but with tufts of long, whitish hairs at the base. The feet backs are covered with black hairs, and the tail is cylindrical and reddish brown in its anterior part but gradually tending to blackish brown in its distal part. The skull is large with a GLS of 74.77 mm and a ZOB of 47.09 mm. The bullae are enlarged and each of them includes numerous septa (&gt; 10) in a complex honeycomb pattern. The anterior edge of the nasals is slightly arc-shaped and extends slightly beyond the surface of the incisors. The surfaces of the upper and lower incisors are dull yellowish, without any orange. In the cheek teeth, P<sup>3</sup> is relatively enlarged and cone-shaped. The length of P<sup>4</sup> slightly exceeds each of the molars; P<sup>4</sup> has three well-developed cusps on the labial side and one large cusp on the lingual side. Both M<sup>1</sup> and M<sup>2</sup> have two well-developed cusps on the labial side and one large cusp and one smaller cusp on the lingual side, and there is a smaller cusp on the posterior transverse ridge of P<sup>4</sup>, M<sup>1</sup>, and M<sup>2</sup>. M<sup>3</sup> is smaller than P<sup>4</sup>, M<sup>1</sup>, and M<sup>2</sup>, and its later crown surface becomes a “U” shape, with a slight depression in its center.</p><fig id="F4" position="float" orientation="portrait"><object-id xmlns:xlink="http://www.w3.org/1999/xlink" content-type="doi" xlink:type="simple">10.3897/zookeys.939.31764.figure4</object-id><object-id xmlns:xlink="http://www.w3.org/1999/xlink" content-type="zenodo_dep_id" xlink:type="simple">3897789</object-id><object-id xmlns:xlink="http://www.w3.org/1999/xlink" content-type="arpha" xlink:type="simple">D33FBBDD-0DFD-59B0-AABE-C7317368D482</object-id><label>Figure 4.</label><caption><p>Comparison of skins of all known <italic><tp:taxon-name><tp:taxon-name-part taxon-name-part-type="genus" reg="Biswamoyopterus">Biswamoyopterus</tp:taxon-name-part></tp:taxon-name></italic> specimens <bold>A, B</bold><italic><tp:taxon-name><tp:taxon-name-part taxon-name-part-type="genus" reg="Biswamoyopterus">B.</tp:taxon-name-part> <tp:taxon-name-part taxon-name-part-type="species" reg="biswasi">biswasi</tp:taxon-name-part></tp:taxon-name></italic>, ZSI 20705 <bold>C, D</bold><italic><tp:taxon-name><tp:taxon-name-part taxon-name-part-type="genus" reg="Biswamoyopterus">B.</tp:taxon-name-part> <tp:taxon-name-part taxon-name-part-type="species" reg="gaoligongensis">gaoligongensis</tp:taxon-name-part></tp:taxon-name></italic>, <named-content xmlns:xlink="http://www.w3.org/1999/xlink" content-type="dwc:institutional_code" xlink:type="simple">KIZ</named-content> 034924 <bold>A–D</bold> were derived from <xref ref-type="bibr" rid="B14">Li et al. (2019)</xref><bold>E, F</bold><italic><tp:taxon-name><tp:taxon-name-part taxon-name-part-type="genus" reg="Biswamoyopterus">B.</tp:taxon-name-part> <tp:taxon-name-part taxon-name-part-type="species" reg="laoensis">laoensis</tp:taxon-name-part></tp:taxon-name></italic>, NUoLFES.MM.12.163, from <xref ref-type="bibr" rid="B30">Sanamxay et al. (2013)</xref><bold>G, H</bold><italic><tp:taxon-name><tp:taxon-name-part taxon-name-part-type="genus" reg="Biswamoyopterus">Biswamoyopterus</tp:taxon-name-part></tp:taxon-name></italic> sp. M644 from this study.</p></caption><graphic xmlns:xlink="http://www.w3.org/1999/xlink" xlink:href="zookeys-939-065-g004.jpg" position="float" orientation="portrait" xlink:type="simple" id="oo_419810.jpg"><uri content-type="original_file" xlink:type="simple">https://binary.pensoft.net/fig/419810</uri></graphic></fig><p>The upper surface of the head is deep reddish brown, the muzzle is brown, the rim of the eyes is brown, the cheeks are reddish brown with occasional whitish hairs on their lower parts, the ears are black with few hairs but tufts with long, whitish hairs at the base, the back of the neck is reddish brown, and the throat and chin show whitish grey extending to both sides of the neck.</p><p>The back is mainly reddish brown, but is scattered with many white tips, especially on the shoulders and hips; individual hairs are variable in color but usually comprise the following components: whitish at the tip, reddish brown in the mid-part, and whitish grey at the base. The anterior margin of the forearms is black-brown. The chest is yellowish grey, the center of the abdomen is yellowish white, and the anus area is dull yellowish. The upper part of the membrane is reddish brown and the underpart whitish, extending to yellowish brown on the edge. The tail is cylindrical, reddish brown anteriorly, but gradually darkening towards the tip, so its posterior part is blackish brown, and the underpart area of the tail base is brown-grey. The fore and hind feet are covered with black hairs; however, the hind feet have denser hair than the fore feet, and both have dark hairless pads.</p><fig id="F5" position="float" orientation="portrait"><object-id xmlns:xlink="http://www.w3.org/1999/xlink" content-type="doi" xlink:type="simple">10.3897/zookeys.939.31764.figure5</object-id><object-id xmlns:xlink="http://www.w3.org/1999/xlink" content-type="zenodo_dep_id" xlink:type="simple">3897791</object-id><object-id xmlns:xlink="http://www.w3.org/1999/xlink" content-type="arpha" xlink:type="simple">50DC4299-5BFA-5E8A-9296-AA22604E8FE6</object-id><label>Figure 5.</label><caption><p>Comparison of ear tufts of all known <italic><tp:taxon-name><tp:taxon-name-part taxon-name-part-type="genus" reg="Biswamoyopterus">Biswamoyopterus</tp:taxon-name-part></tp:taxon-name></italic> specimens. The red arrow indicates the anterior tufts, and the yellow arrow indicates the posterior tufts <bold>A</bold><italic><tp:taxon-name><tp:taxon-name-part taxon-name-part-type="genus" reg="Biswamoyopterus">B.</tp:taxon-name-part> <tp:taxon-name-part taxon-name-part-type="species" reg="biswasi">biswasi</tp:taxon-name-part></tp:taxon-name></italic>, ZSI 20705 <bold>B</bold><italic><tp:taxon-name><tp:taxon-name-part taxon-name-part-type="genus" reg="Biswamoyopterus">B.</tp:taxon-name-part> <tp:taxon-name-part taxon-name-part-type="species" reg="gaoligongensis">gaoligongensis</tp:taxon-name-part></tp:taxon-name></italic>, <named-content xmlns:xlink="http://www.w3.org/1999/xlink" content-type="dwc:institutional_code" xlink:type="simple">KIZ</named-content> 034924 <bold>A, B</bold> were derived from <xref ref-type="bibr" rid="B14">Li et al. (2019)</xref><bold>C</bold><italic><tp:taxon-name><tp:taxon-name-part taxon-name-part-type="genus" reg="Biswamoyopterus">B.</tp:taxon-name-part> <tp:taxon-name-part taxon-name-part-type="species" reg="laoensis">laoensis</tp:taxon-name-part></tp:taxon-name></italic> NUoL FES.MM.12.163 from <xref ref-type="bibr" rid="B30">Sanamxay et al. (2013)</xref><bold>D</bold><italic><tp:taxon-name><tp:taxon-name-part taxon-name-part-type="genus" reg="Biswamoyopterus">Biswamoyopterus</tp:taxon-name-part></tp:taxon-name></italic> sp. M644 from this study.</p></caption><graphic xmlns:xlink="http://www.w3.org/1999/xlink" xlink:href="zookeys-939-065-g005.jpg" position="float" orientation="portrait" xlink:type="simple" id="oo_419811.jpg"><uri content-type="original_file" xlink:type="simple">https://binary.pensoft.net/fig/419811</uri></graphic></fig><p>The skull is large, the frontal part is significantly depressed, the rostrum is short and wide, the anterior edge of the nasals is slightly beyond the surface of the incisors with a slight arc-shape, the incisive foramen is developed, the palatine posterior edge has an arc-shaped depressed deformation, the pterygoid is strong and the pterygoid fossa wider, the bulla is developed with numerous septa (&gt; 10) in a complex honeycomb pattern, the orbital regions are large and there is an incision on the edge of each orbit, the postorbital process is strong and curves down a little, the zygomatic plate is slant, the zygomatic arch is stronger with lower connection to the squamosal, the mastoid process is comparatively smaller, but the occipital condyle is strong.</p><fig id="F6" position="float" orientation="portrait"><object-id xmlns:xlink="http://www.w3.org/1999/xlink" content-type="doi" xlink:type="simple">10.3897/zookeys.939.31764.figure6</object-id><object-id xmlns:xlink="http://www.w3.org/1999/xlink" content-type="zenodo_dep_id" xlink:type="simple">3897793</object-id><object-id xmlns:xlink="http://www.w3.org/1999/xlink" content-type="arpha" xlink:type="simple">330172AC-E7C3-5326-A91C-2A2E6BE3F40C</object-id><label>Figure 6.</label><caption><p>The skulls (first three rows), left maxillary (the fourth rows) and left mandibular teeth (the last rows) of all known <italic><tp:taxon-name><tp:taxon-name-part taxon-name-part-type="genus" reg="Biswamoyopterus">Biswamoyopterus</tp:taxon-name-part></tp:taxon-name></italic> specimens <bold>A</bold><italic><tp:taxon-name><tp:taxon-name-part taxon-name-part-type="genus" reg="Biswamoyopterus">B.</tp:taxon-name-part> <tp:taxon-name-part taxon-name-part-type="species" reg="biswasi">biswasi</tp:taxon-name-part></tp:taxon-name></italic>, ZSI 20705 <bold>B</bold><italic><tp:taxon-name><tp:taxon-name-part taxon-name-part-type="genus" reg="Biswamoyopterus">B.</tp:taxon-name-part> <tp:taxon-name-part taxon-name-part-type="species" reg="gaoligongensis">gaoligongensis</tp:taxon-name-part></tp:taxon-name></italic>, <named-content xmlns:xlink="http://www.w3.org/1999/xlink" content-type="dwc:institutional_code" xlink:type="simple">KIZ</named-content> 034924 <bold>A, B</bold> were derived from <xref ref-type="bibr" rid="B14">Li et al. (2019)</xref><bold>C</bold><italic><tp:taxon-name><tp:taxon-name-part taxon-name-part-type="genus" reg="Biswamoyopterus">B.</tp:taxon-name-part> <tp:taxon-name-part taxon-name-part-type="species" reg="laoensis">laoensis</tp:taxon-name-part></tp:taxon-name></italic>, NUoL FES.MM.12.163, from <xref ref-type="bibr" rid="B30">Sanamxay et al. (2013)</xref><bold>D</bold><italic><tp:taxon-name><tp:taxon-name-part taxon-name-part-type="genus" reg="Biswamoyopterus">Biswamoyopterus</tp:taxon-name-part></tp:taxon-name></italic> sp. M644 from this study.</p></caption><graphic xmlns:xlink="http://www.w3.org/1999/xlink" xlink:href="zookeys-939-065-g006.jpg" position="float" orientation="portrait" xlink:type="simple" id="oo_419812.jpg"><uri content-type="original_file" xlink:type="simple">https://binary.pensoft.net/fig/419812</uri></graphic></fig><p>The mandible is strong, with the coronoid process developed, and the condylar process has a developed articular surface; the angular process is developed and curved towards the inside at its bottom. The upper incisors are strong and positioned vertically downwards; their outer surfaces are yellowish, without any orange. P<sup>3</sup> is cone-shaped and on the inside of the front of P<sup>4</sup>; overall, the crown surface of P<sup>4</sup> appears as a triangle with three well-developed cusps on the labial side and one large cusp on the lingual side, and its labial side length is slightly longer than those of M<sup>1</sup>, M<sup>2</sup>, and M<sup>3</sup>. M<sup>1</sup> and M<sup>2</sup> are approximately equal in size; both have two well-developed cusps on the labial side, and one large cusp and one smaller cusp on the lingual side. There is a smaller cusp on the posterior transverse ridge of P<sup>4</sup>, M<sup>1</sup>, and M<sup>2</sup>. Compared with P<sup>4</sup>, M<sup>1</sup>, and M<sup>2</sup>, M<sup>3</sup> is the smallest; its lingual side cusp is larger than the cusp on the labial side, and its later crown surface becomes a U-shape, with a small depression in its center.</p><fig id="F7" position="float" orientation="portrait"><object-id xmlns:xlink="http://www.w3.org/1999/xlink" content-type="doi" xlink:type="simple">10.3897/zookeys.939.31764.figure7</object-id><object-id xmlns:xlink="http://www.w3.org/1999/xlink" content-type="zenodo_dep_id" xlink:type="simple">3897795</object-id><object-id xmlns:xlink="http://www.w3.org/1999/xlink" content-type="arpha" xlink:type="simple">4B48CF64-661A-5D46-93EA-BBC354DC0E6A</object-id><label>Figure 7.</label><caption><p>The posterior margin of the palatal bones relative to the posterior margin of M3 (dotted line) and shape of the preglenoid process (arrow) of all known <italic><tp:taxon-name><tp:taxon-name-part taxon-name-part-type="genus" reg="Biswamoyopterus">Biswamoyopterus</tp:taxon-name-part></tp:taxon-name></italic> specimens <bold>A</bold><italic><tp:taxon-name><tp:taxon-name-part taxon-name-part-type="genus" reg="Biswamoyopterus">B.</tp:taxon-name-part> <tp:taxon-name-part taxon-name-part-type="species" reg="biswasi">biswasi</tp:taxon-name-part></tp:taxon-name></italic>, ZSI 20705 <bold>B</bold><italic><tp:taxon-name><tp:taxon-name-part taxon-name-part-type="genus" reg="Biswamoyopterus">B.</tp:taxon-name-part> <tp:taxon-name-part taxon-name-part-type="species" reg="gaoligongensis">gaoligongensis</tp:taxon-name-part></tp:taxon-name></italic>, <named-content xmlns:xlink="http://www.w3.org/1999/xlink" content-type="dwc:institutional_code" xlink:type="simple">KIZ</named-content> 034924) <bold>A, B</bold> were derived from <xref ref-type="bibr" rid="B14">Li et al. (2019)</xref><bold>C</bold><italic><tp:taxon-name><tp:taxon-name-part taxon-name-part-type="genus" reg="Biswamoyopterus">B.</tp:taxon-name-part> <tp:taxon-name-part taxon-name-part-type="species" reg="laoensis">laoensis</tp:taxon-name-part></tp:taxon-name></italic>, NUoL FES.MM.12.163, from <xref ref-type="bibr" rid="B30">Sanamxay et al. (2013)</xref><bold>D</bold><italic><tp:taxon-name><tp:taxon-name-part taxon-name-part-type="genus" reg="Biswamoyopterus">Biswamoyopterus</tp:taxon-name-part></tp:taxon-name></italic> sp. M644 from this study.</p></caption><graphic xmlns:xlink="http://www.w3.org/1999/xlink" xlink:href="zookeys-939-065-g007.jpg" position="float" orientation="portrait" xlink:type="simple" id="oo_419813.jpg"><uri content-type="original_file" xlink:type="simple">https://binary.pensoft.net/fig/419813</uri></graphic></fig><p>The outer surface of the lower incisors is yellowish, the same as for the upper incisors; however, the inside part of the inner surface sinks deeply, making the outside margin sharp. From P<sub>4</sub> to M<sub>3</sub>, the teeth enlarge gradually, and there are two labial and lingual cusps on each of them (the later lingual cusp of M<sub>3</sub> becomes a ridge); there is also a smaller cusp between, and slightly internal to, the two labial cusps on each of them. Different levels of depression occur in the centers of the crown surfaces of P<sub>4</sub>, M<sub>1</sub>, M<sub>2</sub>, and M<sub>3</sub>, with the largest in M<sub>3</sub>.</p></tp:treatment-sec><tp:treatment-sec><!--Section generated to contain objects referenced in tp:taxon-treatment.--><table-wrap id="T2" position="float" orientation="portrait"><label>Table 2.</label><caption><p>Comparison of five specimens of genus <italic><tp:taxon-name><tp:taxon-name-part taxon-name-part-type="genus" reg="Biswamoyopterus">Biswamoyopterus</tp:taxon-name-part></tp:taxon-name></italic>. M644 was measured (millimeters) in this study, others were derived from <xref ref-type="bibr" rid="B14">Li et al. (2019)</xref>.</p></caption><table id="TID0E6MBG" rules="all"><tbody><tr><th rowspan="1" colspan="1">Specimen</th><th rowspan="1" colspan="1">
                  <italic><tp:taxon-name><tp:taxon-name-part taxon-name-part-type="genus" reg="Biswamoyopterus">B.</tp:taxon-name-part> <tp:taxon-name-part taxon-name-part-type="species" reg="biswasi">biswasi</tp:taxon-name-part></tp:taxon-name></italic>
                </th><th rowspan="1" colspan="1">
                  <italic><tp:taxon-name><tp:taxon-name-part taxon-name-part-type="genus" reg="Biswamoyopterus">B.</tp:taxon-name-part> <tp:taxon-name-part taxon-name-part-type="species" reg="gaoligongensis">gaoligongensis</tp:taxon-name-part></tp:taxon-name></italic>
                </th><th rowspan="1" colspan="1">
                  <italic><tp:taxon-name><tp:taxon-name-part taxon-name-part-type="genus" reg="Biswamoyopterus">B.</tp:taxon-name-part> <tp:taxon-name-part taxon-name-part-type="species" reg="gaoligongensis">gaoligongensis</tp:taxon-name-part></tp:taxon-name></italic>
                </th><th rowspan="1" colspan="1">
                  <italic><tp:taxon-name><tp:taxon-name-part taxon-name-part-type="genus" reg="Biswamoyopterus">B.</tp:taxon-name-part> <tp:taxon-name-part taxon-name-part-type="species" reg="laoensis">laoensis</tp:taxon-name-part></tp:taxon-name></italic>
                </th><th rowspan="1" colspan="1"><italic><tp:taxon-name><tp:taxon-name-part taxon-name-part-type="genus" reg="Biswamoyopterus">Biswamoyopterus</tp:taxon-name-part></tp:taxon-name></italic> sp. M644</th></tr><tr><td rowspan="1" colspan="1">Sex</td><td rowspan="1" colspan="1">male</td><td rowspan="1" colspan="1">male</td><td rowspan="1" colspan="1">unknown</td><td rowspan="1" colspan="1">female</td><td rowspan="1" colspan="1">unknown</td></tr><tr><td rowspan="1" colspan="1">Locality</td><td rowspan="1" colspan="1">Northeastern India</td><td rowspan="1" colspan="1">Southwestern China</td><td rowspan="1" colspan="1">Southwestern China</td><td rowspan="1" colspan="1">Central Laos</td><td rowspan="1" colspan="1">Northern Myanmar</td></tr><tr><td rowspan="1" colspan="1">Head and body length</td><td rowspan="1" colspan="1">405</td><td rowspan="1" colspan="1">440</td><td rowspan="1" colspan="1">–</td><td rowspan="1" colspan="1">455</td><td rowspan="1" colspan="1">540</td></tr><tr><td rowspan="1" colspan="1">Tail length</td><td rowspan="1" colspan="1">605</td><td rowspan="1" colspan="1">520</td><td rowspan="1" colspan="1">–</td><td rowspan="1" colspan="1">620</td><td rowspan="1" colspan="1">605</td></tr><tr><td rowspan="1" colspan="1">Hind feet length</td><td rowspan="1" colspan="1">78</td><td rowspan="1" colspan="1">75</td><td rowspan="1" colspan="1">–</td><td rowspan="1" colspan="1">74.5</td><td rowspan="1" colspan="1">71</td></tr><tr><td rowspan="1" colspan="1">Ear length</td><td rowspan="1" colspan="1">46</td><td rowspan="1" colspan="1">47</td><td rowspan="1" colspan="1">46</td><td rowspan="1" colspan="1">52</td><td rowspan="1" colspan="1">43</td></tr><tr><td rowspan="1" colspan="1">
                  <abbrev xmlns:xlink="http://www.w3.org/1999/xlink" xlink:title="Occipitonasal length" id="ABBRID0E1BAG" xlink:type="simple">ONL</abbrev>
                </td><td rowspan="1" colspan="1">72.4</td><td rowspan="1" colspan="1">69.75</td><td rowspan="1" colspan="1">71.11</td><td rowspan="1" colspan="1">74.39</td><td rowspan="1" colspan="1">74.22</td></tr><tr><td rowspan="1" colspan="1">
                  <abbrev xmlns:xlink="http://www.w3.org/1999/xlink" xlink:title="Condylobasal length" id="ABBRID0ESCAG" xlink:type="simple">CBL</abbrev>
                </td><td rowspan="1" colspan="1">70.1</td><td rowspan="1" colspan="1">66.37</td><td rowspan="1" colspan="1">67.73</td><td rowspan="1" colspan="1">70.99</td><td rowspan="1" colspan="1">69.88</td></tr><tr><td rowspan="1" colspan="1">
                  <abbrev xmlns:xlink="http://www.w3.org/1999/xlink" xlink:title="Mastoid breadth" id="ABBRID0EKDAG" xlink:type="simple">MB</abbrev>
                </td><td rowspan="1" colspan="1">–</td><td rowspan="1" colspan="1">30.72</td><td rowspan="1" colspan="1">33.5</td><td rowspan="1" colspan="1">30.79</td><td rowspan="1" colspan="1">27.15</td></tr><tr><td rowspan="1" colspan="1">
                  <abbrev xmlns:xlink="http://www.w3.org/1999/xlink" xlink:title="Zygomatic breadth" id="ABBRID0ECEAG" xlink:type="simple">ZB</abbrev>
                </td><td rowspan="1" colspan="1">47.5</td><td rowspan="1" colspan="1">48.41</td><td rowspan="1" colspan="1">48.3</td><td rowspan="1" colspan="1">47.72</td><td rowspan="1" colspan="1">47.09</td></tr><tr><td rowspan="1" colspan="1">
                  <abbrev xmlns:xlink="http://www.w3.org/1999/xlink" xlink:title="Zygomatic height" id="ABBRID0E1EAG" xlink:type="simple">ZH</abbrev>
                </td><td rowspan="1" colspan="1">–</td><td rowspan="1" colspan="1">4.61</td><td rowspan="1" colspan="1">4.58</td><td rowspan="1" colspan="1">4.86</td><td rowspan="1" colspan="1">5.03</td></tr><tr><td rowspan="1" colspan="1">
                  <abbrev xmlns:xlink="http://www.w3.org/1999/xlink" xlink:title="Breadth of braincase" id="ABBRID0ESFAG" xlink:type="simple">BB</abbrev>
                </td><td rowspan="1" colspan="1">–</td><td rowspan="1" colspan="1">33.86</td><td rowspan="1" colspan="1">34.46</td><td rowspan="1" colspan="1">32.84</td><td rowspan="1" colspan="1">33.68</td></tr><tr><td rowspan="1" colspan="1">
                  <abbrev xmlns:xlink="http://www.w3.org/1999/xlink" xlink:title="Braincase height" id="ABBRID0EKGAG" xlink:type="simple">BH</abbrev>
                </td><td rowspan="1" colspan="1">–</td><td rowspan="1" colspan="1">22.9</td><td rowspan="1" colspan="1">24.15</td><td rowspan="1" colspan="1">22.55</td><td rowspan="1" colspan="1">22.37</td></tr><tr><td rowspan="1" colspan="1">
                  <abbrev xmlns:xlink="http://www.w3.org/1999/xlink" xlink:title="Rostrum breadth" id="ABBRID0ECHAG" xlink:type="simple">RB</abbrev>
                </td><td rowspan="1" colspan="1">–</td><td rowspan="1" colspan="1">19.61</td><td rowspan="1" colspan="1">19.62</td><td rowspan="1" colspan="1">17.04</td><td rowspan="1" colspan="1">19.66</td></tr><tr><td rowspan="1" colspan="1">
                  <abbrev xmlns:xlink="http://www.w3.org/1999/xlink" xlink:title="Nasal length" id="ABBRID0E1HAG" xlink:type="simple">NL</abbrev>
                </td><td rowspan="1" colspan="1">20.9</td><td rowspan="1" colspan="1">19.35</td><td rowspan="1" colspan="1">20.7</td><td rowspan="1" colspan="1">22.57</td><td rowspan="1" colspan="1">21.83</td></tr><tr><td rowspan="1" colspan="1">
                  <abbrev xmlns:xlink="http://www.w3.org/1999/xlink" xlink:title="Maximum width of nasals" id="ABBRID0ESIAG" xlink:type="simple">MWN</abbrev>
                </td><td rowspan="1" colspan="1">–</td><td rowspan="1" colspan="1">13.15</td><td rowspan="1" colspan="1">12.51</td><td rowspan="1" colspan="1">13.37</td><td rowspan="1" colspan="1">13.23</td></tr><tr><td rowspan="1" colspan="1">
                  <abbrev xmlns:xlink="http://www.w3.org/1999/xlink" xlink:title="Interorbital breadth" id="ABBRID0EKJAG" xlink:type="simple">IOB</abbrev>
                </td><td rowspan="1" colspan="1">19</td><td rowspan="1" colspan="1">15.75</td><td rowspan="1" colspan="1">16.38</td><td rowspan="1" colspan="1">14.06</td><td rowspan="1" colspan="1">14.29</td></tr><tr><td rowspan="1" colspan="1">
                  <abbrev xmlns:xlink="http://www.w3.org/1999/xlink" xlink:title="Postorbital breadth" id="ABBRID0ECKAG" xlink:type="simple">POB</abbrev>
                </td><td rowspan="1" colspan="1">–</td><td rowspan="1" colspan="1">18.87</td><td rowspan="1" colspan="1">20.55</td><td rowspan="1" colspan="1">17.19</td><td rowspan="1" colspan="1">16.87</td></tr><tr><td rowspan="1" colspan="1">
                  <abbrev xmlns:xlink="http://www.w3.org/1999/xlink" xlink:title="Length of the incisive foramina" id="ABBRID0E1KAG" xlink:type="simple">LIF</abbrev>
                </td><td rowspan="1" colspan="1">6.4</td><td rowspan="1" colspan="1">5.65</td><td rowspan="1" colspan="1">5.86</td><td rowspan="1" colspan="1">5.85</td><td rowspan="1" colspan="1">6.21</td></tr><tr><td rowspan="1" colspan="1">
                  <abbrev xmlns:xlink="http://www.w3.org/1999/xlink" xlink:title="Length of bony palate" id="ABBRID0ESLAG" xlink:type="simple">LBP</abbrev>
                </td><td rowspan="1" colspan="1">–</td><td rowspan="1" colspan="1">20.08</td><td rowspan="1" colspan="1">22.01</td><td rowspan="1" colspan="1">23.83</td><td rowspan="1" colspan="1">22.37</td></tr><tr><td rowspan="1" colspan="1">
                  <abbrev xmlns:xlink="http://www.w3.org/1999/xlink" xlink:title="Postpalatal length" id="ABBRID0EKMAG" xlink:type="simple">PPL</abbrev>
                </td><td rowspan="1" colspan="1">–</td><td rowspan="1" colspan="1">28.72</td><td rowspan="1" colspan="1">29.68</td><td rowspan="1" colspan="1">28.77</td><td rowspan="1" colspan="1">29.96</td></tr><tr><td rowspan="1" colspan="1">
                  <abbrev xmlns:xlink="http://www.w3.org/1999/xlink" xlink:title="Length of auditory bulla" id="ABBRID0ECNAG" xlink:type="simple">LAB</abbrev>
                </td><td rowspan="1" colspan="1">15.5</td><td rowspan="1" colspan="1">14.68</td><td rowspan="1" colspan="1">14.57</td><td rowspan="1" colspan="1">17.33</td><td rowspan="1" colspan="1">15.03</td></tr><tr><td rowspan="1" colspan="1">
                  <abbrev xmlns:xlink="http://www.w3.org/1999/xlink" xlink:title="Width of auditory bullae across the external auditory meati" id="ABBRID0E1NAG" xlink:type="simple">WAAM</abbrev>
                </td><td rowspan="1" colspan="1">–</td><td rowspan="1" colspan="1">35.88</td><td rowspan="1" colspan="1">36.76</td><td rowspan="1" colspan="1">35.96</td><td rowspan="1" colspan="1">36.96</td></tr><tr><td rowspan="1" colspan="1">
                  <abbrev xmlns:xlink="http://www.w3.org/1999/xlink" xlink:title="Inter bullae gap" id="ABBRID0ESOAG" xlink:type="simple">IBG</abbrev>
                </td><td rowspan="1" colspan="1">–</td><td rowspan="1" colspan="1">6.52</td><td rowspan="1" colspan="1">6.76</td><td rowspan="1" colspan="1">5.01</td><td rowspan="1" colspan="1">6.41</td></tr><tr><td rowspan="1" colspan="1">
                  <abbrev xmlns:xlink="http://www.w3.org/1999/xlink" xlink:title="Maxillary tooth row length" id="ABBRID0EKPAG" xlink:type="simple">MYTL</abbrev>
                </td><td rowspan="1" colspan="1">15.5</td><td rowspan="1" colspan="1">15.92</td><td rowspan="1" colspan="1">16.23</td><td rowspan="1" colspan="1">16.33</td><td rowspan="1" colspan="1">16.53</td></tr><tr><td rowspan="1" colspan="1">
                  <abbrev xmlns:xlink="http://www.w3.org/1999/xlink" xlink:title="Greatest palatal breadth" id="ABBRID0ECQAG" xlink:type="simple">GPB</abbrev>
                </td><td rowspan="1" colspan="1">–</td><td rowspan="1" colspan="1">18.26</td><td rowspan="1" colspan="1">18.61</td><td rowspan="1" colspan="1">19.37</td><td rowspan="1" colspan="1">19.98</td></tr><tr><td rowspan="1" colspan="1">
                  <abbrev xmlns:xlink="http://www.w3.org/1999/xlink" xlink:title="Width of the bony palate at the first upper molar" id="ABBRID0E1QAG" xlink:type="simple">WPFM</abbrev>
                </td><td rowspan="1" colspan="1">–</td><td rowspan="1" colspan="1">8.58</td><td rowspan="1" colspan="1">8.03</td><td rowspan="1" colspan="1">8.05</td><td rowspan="1" colspan="1">8.34</td></tr><tr><td rowspan="1" colspan="1">
                  <abbrev xmlns:xlink="http://www.w3.org/1999/xlink" xlink:title="Mandibular tooth row length" id="ABBRID0ESRAG" xlink:type="simple">MRTL</abbrev>
                </td><td rowspan="1" colspan="1">–</td><td rowspan="1" colspan="1">15.24</td><td rowspan="1" colspan="1">15.41</td><td rowspan="1" colspan="1">15.33</td><td rowspan="1" colspan="1">15.75</td></tr><tr><td rowspan="1" colspan="1">
                  <abbrev xmlns:xlink="http://www.w3.org/1999/xlink" xlink:title="Mandible length" id="ABBRID0EKSAG" xlink:type="simple">ML</abbrev>
                </td><td rowspan="1" colspan="1">–</td><td rowspan="1" colspan="1">44.44</td><td rowspan="1" colspan="1">46.53</td><td rowspan="1" colspan="1">45.36</td><td rowspan="1" colspan="1">44.67</td></tr><tr><td rowspan="1" colspan="1">
                  <abbrev xmlns:xlink="http://www.w3.org/1999/xlink" xlink:title="Mandible height" id="ABBRID0ECTAG" xlink:type="simple">MH</abbrev>
                </td><td rowspan="1" colspan="1">–</td><td rowspan="1" colspan="1">27.1</td><td rowspan="1" colspan="1">27.37</td><td rowspan="1" colspan="1">29.78</td><td rowspan="1" colspan="1">29.66</td></tr><tr><td rowspan="1" colspan="1">
                  <abbrev xmlns:xlink="http://www.w3.org/1999/xlink" xlink:title="Palate length" id="ABBRID0E1TAG" xlink:type="simple">PL</abbrev>
                </td><td rowspan="1" colspan="1">34.7</td><td rowspan="1" colspan="1">32.6</td><td rowspan="1" colspan="1">32.87</td><td rowspan="1" colspan="1">–</td><td rowspan="1" colspan="1">35.08</td></tr><tr><td rowspan="1" colspan="1">
                  <abbrev xmlns:xlink="http://www.w3.org/1999/xlink" xlink:title="Diastema length" id="ABBRID0ESUAG" xlink:type="simple">DL</abbrev>
                </td><td rowspan="1" colspan="1">15.7</td><td rowspan="1" colspan="1">13.7</td><td rowspan="1" colspan="1">15.03</td><td rowspan="1" colspan="1">–</td><td rowspan="1" colspan="1">15.30</td></tr><tr><td rowspan="1" colspan="1">
                  <abbrev xmlns:xlink="http://www.w3.org/1999/xlink" xlink:title="Orbit breadth" id="ABBRID0EKVAG" xlink:type="simple">OB</abbrev>
                </td><td rowspan="1" colspan="1">24.6</td><td rowspan="1" colspan="1">26.17</td><td rowspan="1" colspan="1">26.5</td><td rowspan="1" colspan="1">–</td><td rowspan="1" colspan="1">28.42</td></tr><tr><td rowspan="1" colspan="1">
                  <abbrev xmlns:xlink="http://www.w3.org/1999/xlink" xlink:title="Frontal length" id="ABBRID0ECWAG" xlink:type="simple">FL</abbrev>
                </td><td rowspan="1" colspan="1">28.6</td><td rowspan="1" colspan="1">27.66</td><td rowspan="1" colspan="1">30.63</td><td rowspan="1" colspan="1">–</td><td rowspan="1" colspan="1">30.27</td></tr></tbody></table></table-wrap></tp:treatment-sec><ref-list><ref id="B14"><mixed-citation xmlns:xlink="http://www.w3.org/1999/xlink" xlink:type="simple"><person-group><name name-style="western"><surname>Li</surname><given-names>Q</given-names></name><name name-style="western"><surname>Li</surname><given-names>X-Y</given-names></name><name name-style="western"><surname>Jackson</surname><given-names>SM</given-names></name><name name-style="western"><surname>Li</surname><given-names>F</given-names></name><name name-style="western"><surname>Jiang</surname><given-names>M</given-names></name><name name-style="western"><surname>Zhao</surname><given-names>W</given-names></name><name name-style="western"><surname>Song</surname><given-names>W-Y</given-names></name><name name-style="western"><surname>Jiang</surname><given-names>X-L</given-names></name></person-group> (<year>2019</year>) <article-title>Discovery and description of a mysterious Asian flying squirrel (<tp:taxon-name><tp:taxon-name-part taxon-name-part-type="order">Rodentia</tp:taxon-name-part></tp:taxon-name>, <tp:taxon-name><tp:taxon-name-part taxon-name-part-type="family">Sciuridae</tp:taxon-name-part></tp:taxon-name>, <italic><tp:taxon-name><tp:taxon-name-part taxon-name-part-type="genus">Biswamoyopterus</tp:taxon-name-part></tp:taxon-name></italic>) from Mount Gaoligong, southwest China.</article-title><source>ZooKeys</source><volume>864</volume>: <fpage>147</fpage>–<lpage>160</lpage>. <ext-link xlink:type="simple" ext-link-type="doi" xlink:href="10.3897/zookeys.864.33678">https://doi.org/10.3897/zookeys.864.33678</ext-link></mixed-citation></ref><ref id="B30"><mixed-citation xmlns:xlink="http://www.w3.org/1999/xlink" xlink:type="simple"><person-group><name name-style="western"><surname>Sanamxay</surname><given-names>D</given-names></name><name name-style="western"><surname>Douangboubpha</surname><given-names>B</given-names></name><name name-style="western"><surname>Bumrungsri</surname><given-names>S</given-names></name><name name-style="western"><surname>Xayavong</surname><given-names>S</given-names></name><name name-style="western"><surname>Xayaphet</surname><given-names>V</given-names></name><name name-style="western"><surname>Satasook</surname><given-names>C</given-names></name><name name-style="western"><surname>Bates</surname><given-names>PJ</given-names></name></person-group> (<year>2013</year>) <article-title>Rediscovery of <italic><tp:taxon-name><tp:taxon-name-part taxon-name-part-type="genus">Biswamoyopterus</tp:taxon-name-part></tp:taxon-name></italic> (<tp:taxon-name><tp:taxon-name-part taxon-name-part-type="class">Mammalia</tp:taxon-name-part></tp:taxon-name>: <tp:taxon-name><tp:taxon-name-part taxon-name-part-type="order">Rodentia</tp:taxon-name-part></tp:taxon-name>: <tp:taxon-name><tp:taxon-name-part taxon-name-part-type="family">Sciuridae</tp:taxon-name-part></tp:taxon-name>: <tp:taxon-name><tp:taxon-name-part taxon-name-part-type="tribe">Pteromyini</tp:taxon-name-part></tp:taxon-name>) in Asia, with the description of a new species from Lao PDR.</article-title><source>Zootaxa</source><volume>3686</volume>: <fpage>471</fpage>–<lpage>481</lpage>. <ext-link xlink:type="simple" ext-link-type="doi" xlink:href="10.11646/zootaxa.3686.4.5">https://doi.org/10.11646/zootaxa.3686.4.5</ext-link></mixed-citation></ref></ref-list></tp:taxon-treatment>
