# Supplementary material for: Taxonomic revision and phylogenetic position of the flying squirrel genus Biswamoyopterus (Mammalia, Rodentia, Sciuridae, Pteromyini) on the northern Indo-China peninsula
Source: Zookeys. 2020 Jun 9;939:65–85. doi: 10.3897/zookeys.939.31764 (PMC7341418; doi:10.3897/zookeys.939.31764)
Supplement: XML Treatment for Biswamoyopterus [file zookeys.939.31764-treatment2.xml]

<!DOCTYPE tp:taxon-treatment
  PUBLIC "-//TaxonX//DTD Taxonomic Treatment Publishing DTD v0 20100105//EN" "tax-treatment-NSO.dtd">
<tp:taxon-treatment xmlns:tp="http://www.plazi.org/taxpub"><tp:treatment-meta><kwd-group><label>Taxon classification</label><kwd><named-content xmlns:xlink="http://www.w3.org/1999/xlink" content-type="kingdom">Animalia</named-content></kwd><kwd><named-content xmlns:xlink="http://www.w3.org/1999/xlink" content-type="order">Rodentia</named-content></kwd><kwd><named-content xmlns:xlink="http://www.w3.org/1999/xlink" content-type="family"> Sciuridae</named-content></kwd></kwd-group><mixed-citation publication-type="journal"><person-group><name><surname>Li</surname><given-names>Guogang</given-names></name><name><surname>Lwin</surname><given-names>Ye Htet</given-names></name><name><surname>Yang</surname><given-names>Bin</given-names></name><name><surname>Qin</surname><given-names>Tao</given-names></name><name><surname>Phothisath</surname><given-names>Phouthong</given-names></name><name><surname>Maung</surname><given-names>Kyaw-Win</given-names></name><name><surname>Quan</surname><given-names>Rui-Chang</given-names></name><name><surname>Li</surname><given-names>Song</given-names></name></person-group><article-title>Taxonomic revision and phylogenetic position of the flying squirrel genus <italic><tp:taxon-name><tp:taxon-name-part taxon-name-part-type="genus" reg="Biswamoyopterus">Biswamoyopterus</tp:taxon-name-part></tp:taxon-name></italic> (<tp:taxon-name><tp:taxon-name-part taxon-name-part-type="class">Mammalia</tp:taxon-name-part></tp:taxon-name>, <tp:taxon-name><tp:taxon-name-part taxon-name-part-type="order">Rodentia</tp:taxon-name-part></tp:taxon-name>, <tp:taxon-name><tp:taxon-name-part taxon-name-part-type="family">Sciuridae</tp:taxon-name-part></tp:taxon-name>, <tp:taxon-name><tp:taxon-name-part taxon-name-part-type="tribe">Pteromyini</tp:taxon-name-part></tp:taxon-name>) on the northern Indo-China peninsula</article-title><source>Zookeys</source><day>09</day><month>6</month><year>2020</year><volume>939</volume><fpage>65</fpage><lpage>85</lpage><pub-id pub-id-type="doi">10.3897/zookeys.939.31764</pub-id></mixed-citation></tp:treatment-meta><tp:nomenclature><label>Morphological description of</label><tp:taxon-name><object-id xmlns:xlink="http://www.w3.org/1999/xlink" content-type="arpha" xlink:type="simple">45C70733-0599-57C7-BF11-7B2D5090D7BD</object-id>
            <tp:taxon-name-part taxon-name-part-type="genus" reg="Biswamoyopterus">Biswamoyopterus</tp:taxon-name-part>
          </tp:taxon-name><tp:taxon-authority>sp. L35</tp:taxon-authority><xref ref-type="table" rid="T3">Table 3</xref><xref ref-type="supplementary-material" rid="S2">, Suppl. material 2: Figure S1</xref></tp:nomenclature><tp:treatment-sec sec-type="remarks" id="SECID0ECSBG"><title>Remarks.</title><p>The sample L35 from northern Laos shares the same pelage color of the tuft hair at the base of the ear and side of the neck (Figure <xref ref-type="fig" rid="F5">5</xref>, Suppl. material <xref ref-type="supplementary-material" rid="S2">2</xref>: Figure S1) with the <italic><tp:taxon-name><tp:taxon-name-part taxon-name-part-type="genus" reg="Biswamoyopterus">Biswamoyopterus</tp:taxon-name-part> <tp:taxon-name-part taxon-name-part-type="species" reg="laoensis">laoensis</tp:taxon-name-part></tp:taxon-name></italic> specimen (NUoL FES. MM.12.163) from central Laos. However, specimen M644 from northern Myanmar shares some key characters that have been used to distinguish the three known species from each other (Figures <xref ref-type="fig" rid="F4">4</xref>–<xref ref-type="fig" rid="F7">7</xref>, Table <xref ref-type="table" rid="T3">3</xref>): its large body size and long muzzle are similar to <italic><tp:taxon-name><tp:taxon-name-part taxon-name-part-type="genus" reg="Biswamoyopterus">B.</tp:taxon-name-part> <tp:taxon-name-part taxon-name-part-type="species" reg="laoensis">laoensis</tp:taxon-name-part></tp:taxon-name></italic> (NUoL FES. MM.12.163) from central Laos; the coloration of venter, tail, and ear tufts could pertain to either <italic><tp:taxon-name><tp:taxon-name-part taxon-name-part-type="genus" reg="Biswamoyopterus">B.</tp:taxon-name-part> <tp:taxon-name-part taxon-name-part-type="species" reg="biswasi">biswasi</tp:taxon-name-part></tp:taxon-name></italic> (specimen ZSI 20705) from northeastern India or <italic><tp:taxon-name><tp:taxon-name-part taxon-name-part-type="genus" reg="Biswamoyopterus">B.</tp:taxon-name-part> <tp:taxon-name-part taxon-name-part-type="species" reg="gaoligongensis">gaoligongensis</tp:taxon-name-part></tp:taxon-name></italic> (specimen <named-content xmlns:xlink="http://www.w3.org/1999/xlink" content-type="dwc:institutional_code" xlink:type="simple">KIZ</named-content> 034924) from southwestern China, which are very similar.</p><table-wrap id="T3" position="float" orientation="portrait"><label>Table 3.</label><caption><p>Comparison of five specimens of genus <italic><tp:taxon-name><tp:taxon-name-part taxon-name-part-type="genus" reg="Biswamoyopterus">Biswamoyopterus</tp:taxon-name-part></tp:taxon-name></italic>. M644 and L35 were described in this study, others were derived from <xref ref-type="bibr" rid="B14">Li et al. (2019)</xref>.</p></caption><table id="TID0E6QAI" rules="all"><tbody><tr><th rowspan="1" colspan="1">Specimen</th><th rowspan="1" colspan="1"><italic><tp:taxon-name><tp:taxon-name-part taxon-name-part-type="genus" reg="Biswamoyopterus">B.</tp:taxon-name-part> <tp:taxon-name-part taxon-name-part-type="species" reg="biswasi">biswasi</tp:taxon-name-part></tp:taxon-name></italic>, ZSI 20705, ♂</th><th rowspan="1" colspan="1"><italic><tp:taxon-name><tp:taxon-name-part taxon-name-part-type="genus" reg="Biswamoyopterus">B.</tp:taxon-name-part> <tp:taxon-name-part taxon-name-part-type="species" reg="gaoligongensis">gaoligongensis</tp:taxon-name-part></tp:taxon-name></italic>, <named-content xmlns:xlink="http://www.w3.org/1999/xlink" content-type="dwc:institutional_code" xlink:type="simple">KIZ</named-content> 034924, ♂</th><th rowspan="1" colspan="1"><italic><tp:taxon-name><tp:taxon-name-part taxon-name-part-type="genus" reg="Biswamoyopterus">B.</tp:taxon-name-part> <tp:taxon-name-part taxon-name-part-type="species" reg="laoensis">laoensis</tp:taxon-name-part></tp:taxon-name></italic>, NUoL FES. MM.12.163, ♀</th><th rowspan="1" colspan="1"><italic><tp:taxon-name><tp:taxon-name-part taxon-name-part-type="genus" reg="Biswamoyopterus">Biswamoyopterus</tp:taxon-name-part></tp:taxon-name></italic> sp. M644</th><th rowspan="1" colspan="1"><italic><tp:taxon-name><tp:taxon-name-part taxon-name-part-type="genus" reg="Biswamoyopterus">Biswamoyopterus</tp:taxon-name-part></tp:taxon-name></italic> sp. L35</th></tr><tr><td rowspan="1" colspan="1">Locality</td><td rowspan="1" colspan="1">Northeastern India</td><td rowspan="1" colspan="1">Southwestern China</td><td rowspan="1" colspan="1">Central Laos</td><td rowspan="1" colspan="1">Northern Myanmar</td><td rowspan="1" colspan="1">Northern Laos</td></tr><tr><td rowspan="1" colspan="1">Size</td><td rowspan="1" colspan="1">Relatively small</td><td rowspan="1" colspan="1">Relatively small</td><td rowspan="1" colspan="1">Large</td><td rowspan="1" colspan="1">Large</td><td rowspan="1" colspan="1">Large</td></tr><tr><td rowspan="1" colspan="1">Dorsal coloration</td><td rowspan="1" colspan="1">Morocco-red speckled with white</td><td rowspan="1" colspan="1">Reddish brown speckled with white</td><td rowspan="1" colspan="1">Dark reddish brown speckled with whitish grey</td><td rowspan="1" colspan="1">Reddish brown speckled with whitish</td><td rowspan="1" colspan="1">Dark reddish brown speckled with whitish grey</td></tr><tr><td rowspan="2" colspan="1">Ventral Coloration</td><td rowspan="1" colspan="2">Light colored</td><td rowspan="1" colspan="1">Pale orange and marked with numerous, black, discontinuous lines</td><td rowspan="1" colspan="1">White</td><td rowspan="1" colspan="1"/></tr><tr><td rowspan="1" colspan="1">White</td><td rowspan="1" colspan="1">Yellowish-white</td><td rowspan="1" colspan="1"/><td rowspan="1" colspan="1"/><td rowspan="1" colspan="1"/></tr><tr><td rowspan="2" colspan="1">Coloration of tail beyond the uropatagium</td><td rowspan="1" colspan="2">Partly colored tail with a dark tip</td><td rowspan="1" colspan="1">Black</td><td rowspan="1" colspan="1">Reddish brown with a brown-grey tip</td><td rowspan="1" colspan="1"/></tr><tr><td rowspan="1" colspan="1">Pale smoky grey with a dark tip</td><td rowspan="1" colspan="1">Black</td><td rowspan="1" colspan="1"/><td rowspan="1" colspan="1"/><td rowspan="1" colspan="1"/></tr><tr><td rowspan="2" colspan="1">Ear tufts</td><td rowspan="1" colspan="2">Bicolored or white</td><td rowspan="1" colspan="1">Black</td><td rowspan="1" colspan="1">White</td><td rowspan="1" colspan="1">White</td></tr><tr><td rowspan="1" colspan="1">White</td><td rowspan="1" colspan="1">The anterior tufts are black, and the posterior tufts are basally white and terminal black</td><td rowspan="1" colspan="1"/><td rowspan="1" colspan="1"/><td rowspan="1" colspan="1"/></tr><tr><td rowspan="2" colspan="1">
                    <abbrev xmlns:xlink="http://www.w3.org/1999/xlink" xlink:title="Nasal length" id="ABBRID0ET3BG" xlink:type="simple">NL</abbrev>
                  </td><td rowspan="1" colspan="2">Short</td><td rowspan="1" colspan="1">Long</td><td rowspan="1" colspan="1">Long</td><td rowspan="1" colspan="1">–</td></tr><tr><td rowspan="1" colspan="1">Short</td><td rowspan="1" colspan="1">Shorter</td><td rowspan="1" colspan="1"/><td rowspan="1" colspan="1"/><td rowspan="1" colspan="1"/></tr><tr><td rowspan="1" colspan="1">Outer margin of the nasal bone, orbital margin of the frontal bone, and post-orbital margin of the frontal bone vs. midline of the skull</td><td rowspan="1" colspan="1">Inclined</td><td rowspan="1" colspan="1">Almost</td><td rowspan="1" colspan="1">More</td><td rowspan="1" colspan="1">Inclined</td><td rowspan="1" colspan="1">–</td></tr><tr><td rowspan="1" colspan="1">Postorbital processes</td><td rowspan="1" colspan="1">Large</td><td rowspan="1" colspan="1">Large</td><td rowspan="1" colspan="1">Relatively small</td><td rowspan="1" colspan="1">Large</td><td rowspan="1" colspan="1">–</td></tr><tr><td rowspan="1" colspan="1">Preglenoid process</td><td rowspan="1" colspan="1">Forward protruding</td><td rowspan="1" colspan="1">Almost flat</td><td rowspan="1" colspan="1">Almost flat</td><td rowspan="1" colspan="1">Almost flat</td><td rowspan="1" colspan="1">–</td></tr><tr><td rowspan="1" colspan="1">Sutures of frontal and squamosal bone</td><td rowspan="1" colspan="1">Almost flat</td><td rowspan="1" colspan="1">Bulge</td><td rowspan="1" colspan="1">Almost flat</td><td rowspan="1" colspan="1">Almost flat</td><td rowspan="1" colspan="1">–</td></tr><tr><td rowspan="2" colspan="1">Auditory bulla</td><td rowspan="1" colspan="2">Smaller</td><td rowspan="1" colspan="1">Large</td><td rowspan="1" colspan="1">Relatively small</td><td rowspan="1" colspan="1">–</td></tr><tr><td rowspan="1" colspan="1">Relatively small</td><td rowspan="1" colspan="1">Relatively small</td><td rowspan="1" colspan="1"/><td rowspan="1" colspan="1"/><td rowspan="1" colspan="1"/></tr><tr><td rowspan="2" colspan="1">Posterior margin of the palatal bones</td><td rowspan="1" colspan="2">Concave forward</td><td rowspan="1" colspan="1">Flat</td><td rowspan="1" colspan="1">Concave forward</td><td rowspan="1" colspan="1">–</td></tr><tr><td rowspan="1" colspan="1">The central point just meets the posterior margin of M<sup>3</sup></td><td rowspan="1" colspan="1">The central point lies in front of the posterior margin of M<sup>3</sup></td><td rowspan="1" colspan="1">The central point lies behind the posterior margin of M<sup>3</sup></td><td rowspan="1" colspan="1">The central point lies just a little in front of the posterior margin of M<sup>3</sup></td><td rowspan="1" colspan="1"/></tr><tr><td rowspan="1" colspan="1">M<sup>1</sup> and M<sup>2</sup></td><td rowspan="1" colspan="1">Feeble metacone and hypocone, outline of M<sup>1</sup> and M<sup>2</sup> is sub-triangular</td><td rowspan="1" colspan="1">Most developed metacone and hypocone, outline of M<sup>1</sup> and M<sup>2</sup> is sub-square</td><td rowspan="1" colspan="1">Second developed metacone and hypocone, outline of M<sup>1</sup> and M<sup>2</sup> is sub-rectangle</td><td rowspan="1" colspan="1">Second developed metacone and hypocone, outline of M<sup>1</sup> and M<sup>2</sup> is sub-rectangle</td><td rowspan="1" colspan="1">–</td></tr><tr><td rowspan="1" colspan="1">M<sub>1</sub> and M<sub>2</sub></td><td rowspan="1" colspan="1">Second developed hypoconid</td><td rowspan="1" colspan="1">Most developed hypoconid</td><td rowspan="1" colspan="1">Feeble hypoconid</td><td rowspan="1" colspan="1">Feeble hypoconid</td><td rowspan="1" colspan="1">–</td></tr></tbody></table></table-wrap></tp:treatment-sec><tp:treatment-sec sec-type="Phylogeny and genetic divergence" id="SECID0EKEAI"><title>Phylogeny and genetic divergence.</title><p>Maximum Likelihood and Bayesian Inference analyses of the combined sequences of nuclear gene <abbrev xmlns:xlink="http://www.w3.org/1999/xlink" xlink:title="inter photoreceptor retinoid-binding protein" id="ABBRID0EQEAI" xlink:type="simple">IRBP</abbrev> (1070 bp), mitochondrial 12S (823 bp), and 16S (535 bp) ribosomal DNA recovered similar tree topologies. The results showed that <italic><tp:taxon-name><tp:taxon-name-part taxon-name-part-type="genus" reg="Eupetaurus">Eupetaurus</tp:taxon-name-part></tp:taxon-name></italic>, <italic><tp:taxon-name><tp:taxon-name-part taxon-name-part-type="genus" reg="Aeromys">Aeromys</tp:taxon-name-part></tp:taxon-name></italic>, and <italic><tp:taxon-name><tp:taxon-name-part taxon-name-part-type="genus" reg="Biswamoyopterus">Biswamoyopterus</tp:taxon-name-part></tp:taxon-name></italic> (sample M644 from Putao, northern Myanmar, and L35 from Louang Namtha, northern Laos) as a reciprocally monophyletic clade (Figure <xref ref-type="fig" rid="F8">8</xref>). Within this clade, <italic><tp:taxon-name><tp:taxon-name-part taxon-name-part-type="genus" reg="Aeromys">Aeromys</tp:taxon-name-part></tp:taxon-name></italic> and <italic><tp:taxon-name><tp:taxon-name-part taxon-name-part-type="genus" reg="Biswamoyopterus">Biswamoyopterus</tp:taxon-name-part></tp:taxon-name></italic> form sister groups with strong support (Figure <xref ref-type="fig" rid="F8">8</xref>).</p><fig id="F8" position="float" orientation="portrait"><object-id xmlns:xlink="http://www.w3.org/1999/xlink" content-type="doi" xlink:type="simple">10.3897/zookeys.939.31764.figure8</object-id><object-id xmlns:xlink="http://www.w3.org/1999/xlink" content-type="zenodo_dep_id" xlink:type="simple">3897797</object-id><object-id xmlns:xlink="http://www.w3.org/1999/xlink" content-type="arpha" xlink:type="simple">78A8F368-737E-59F4-93FE-4685817CD4C8</object-id><label>Figure 8.</label><caption><p>Bayesian Inference and Maximum Likelihood inference tree (GTR+G+I model) of flying squirrels based on combined mitochondrial and nuclear DNA data. Numbers on branches indicate posterior probability in <abbrev xmlns:xlink="http://www.w3.org/1999/xlink" xlink:title="Bayesian Inference" id="ABBRID0EHGAI" xlink:type="simple">BI</abbrev> and bootstrap support from <abbrev xmlns:xlink="http://www.w3.org/1999/xlink" xlink:title="Mandible length" id="ABBRID0ELGAI" xlink:type="simple">ML</abbrev>.</p></caption><graphic xmlns:xlink="http://www.w3.org/1999/xlink" xlink:href="zookeys-939-065-g008.jpg" position="float" orientation="portrait" xlink:type="simple" id="oo_419814.jpg"><uri content-type="original_file" xlink:type="simple">https://binary.pensoft.net/fig/419814</uri></graphic></fig><p>For the nuclear gene <abbrev xmlns:xlink="http://www.w3.org/1999/xlink" xlink:title="inter photoreceptor retinoid-binding protein" id="ABBRID0EWGAI" xlink:type="simple">IRBP</abbrev>, the range of original intergeneric (14 genera excluding the genus <italic><tp:taxon-name><tp:taxon-name-part taxon-name-part-type="genus" reg="Biswamoyopterus">Biswamoyopterus</tp:taxon-name-part></tp:taxon-name></italic>) variation was 0.51–5.47% (Table <xref ref-type="table" rid="T4">4</xref>). The genetic distances between <italic><tp:taxon-name><tp:taxon-name-part taxon-name-part-type="genus" reg="Biswamoyopterus">Biswamoyopterus</tp:taxon-name-part></tp:taxon-name></italic> and other genera ranged from 1.57 to 5.27% (Table <xref ref-type="table" rid="T4">4</xref>), which is greater than many intergeneric variations, such as 0.51% for <italic><tp:taxon-name><tp:taxon-name-part taxon-name-part-type="genus" reg="Aeretes">Aeretes</tp:taxon-name-part></tp:taxon-name></italic> and <italic><tp:taxon-name><tp:taxon-name-part taxon-name-part-type="genus" reg="Trogopterus">Trogopterus</tp:taxon-name-part></tp:taxon-name></italic>, 1.46% for <italic><tp:taxon-name><tp:taxon-name-part taxon-name-part-type="genus" reg="Belomys">Belomys</tp:taxon-name-part></tp:taxon-name></italic> and <italic><tp:taxon-name><tp:taxon-name-part taxon-name-part-type="genus" reg="Pteromyscus">Pteromyscus</tp:taxon-name-part></tp:taxon-name></italic>, and 1.46% for <italic><tp:taxon-name><tp:taxon-name-part taxon-name-part-type="genus" reg="Pteromyscus">Pteromyscus</tp:taxon-name-part></tp:taxon-name></italic> and <italic><tp:taxon-name><tp:taxon-name-part taxon-name-part-type="genus" reg="Trogopterus">Trogopterus</tp:taxon-name-part></tp:taxon-name></italic>. In the genus <italic><tp:taxon-name><tp:taxon-name-part taxon-name-part-type="genus" reg="Biswamoyopterus">Biswamoyopterus</tp:taxon-name-part></tp:taxon-name></italic>, the genetic distance between M644 and L35 was 0.09%, which is smaller than the range of other interspecific variations (0.51–5.45%), close to 0.13% for intraspecific variations of <italic><tp:taxon-name><tp:taxon-name-part taxon-name-part-type="genus" reg="Pteromyscus">Pteromyscus</tp:taxon-name-part> <tp:taxon-name-part taxon-name-part-type="species" reg="pulverulentus">pulverulentus</tp:taxon-name-part></tp:taxon-name></italic>.</p><table-wrap id="T4" position="float" orientation="portrait"><label>Table 4.</label><caption><p>Average genetic distances (%) for nuclear <abbrev xmlns:xlink="http://www.w3.org/1999/xlink" xlink:title="inter photoreceptor retinoid-binding protein" id="ABBRID0EVJAI" xlink:type="simple">IRBP</abbrev>-encoding sequences between the groups of studied flying squirrel species; intraspecific variations of genetic distances are also provided for each species.</p></caption><table id="TID0ELFBI" rules="all"><tbody><tr><th rowspan="1" colspan="1"/><th rowspan="1" colspan="1">mel</th><th rowspan="1" colspan="1">tep</th><th rowspan="1" colspan="1">pea</th><th rowspan="1" colspan="1">cin</th><th rowspan="1" colspan="1">fim</th><th rowspan="1" colspan="1">vol</th><th rowspan="1" colspan="1">pha</th><th rowspan="1" colspan="1">hor</th><th rowspan="1" colspan="1">fus</th><th rowspan="1" colspan="1">phi</th><th rowspan="1" colspan="1">kin</th><th rowspan="1" colspan="1">ele</th><th rowspan="1" colspan="1">pul</th><th rowspan="1" colspan="1">set</th><th rowspan="1" colspan="1">ans</th><th rowspan="1" colspan="1">xan</th><th rowspan="1" colspan="1">Bis</th></tr><tr><td rowspan="1" colspan="1"><italic><tp:taxon-name><tp:taxon-name-part taxon-name-part-type="genus" reg="Aeretes">Aeretes</tp:taxon-name-part> <tp:taxon-name-part taxon-name-part-type="species" reg="melanopterus">melanopterus</tp:taxon-name-part></tp:taxon-name></italic> (mel)</td><td rowspan="1" colspan="1"/><td rowspan="1" colspan="1"/><td rowspan="1" colspan="1"/><td rowspan="1" colspan="1"/><td rowspan="1" colspan="1"/><td rowspan="1" colspan="1"/><td rowspan="1" colspan="1"/><td rowspan="1" colspan="1"/><td rowspan="1" colspan="1"/><td rowspan="1" colspan="1"/><td rowspan="1" colspan="1"/><td rowspan="1" colspan="1"/><td rowspan="1" colspan="1"/><td rowspan="1" colspan="1"/><td rowspan="1" colspan="1"/><td rowspan="1" colspan="1"/><td rowspan="1" colspan="1"/></tr><tr><td rowspan="1" colspan="1"><italic><tp:taxon-name><tp:taxon-name-part taxon-name-part-type="genus" reg="Aeromy">Aeromy</tp:taxon-name-part> <tp:taxon-name-part taxon-name-part-type="species" reg="tephromelas">tephromelas</tp:taxon-name-part></tp:taxon-name></italic> (tep)</td><td rowspan="1" colspan="1">2.86</td><td rowspan="1" colspan="1"/><td rowspan="1" colspan="1"/><td rowspan="1" colspan="1"/><td rowspan="1" colspan="1"/><td rowspan="1" colspan="1"/><td rowspan="1" colspan="1"/><td rowspan="1" colspan="1"/><td rowspan="1" colspan="1"/><td rowspan="1" colspan="1"/><td rowspan="1" colspan="1"/><td rowspan="1" colspan="1"/><td rowspan="1" colspan="1"/><td rowspan="1" colspan="1"/><td rowspan="1" colspan="1"/><td rowspan="1" colspan="1"/><td rowspan="1" colspan="1"/></tr><tr><td rowspan="1" colspan="1"><italic><tp:taxon-name><tp:taxon-name-part taxon-name-part-type="genus" reg="Belomys">Belomys</tp:taxon-name-part> <tp:taxon-name-part taxon-name-part-type="species" reg="pearsonii">pearsonii</tp:taxon-name-part></tp:taxon-name></italic> (pea)</td><td rowspan="1" colspan="1">1.37</td><td rowspan="1" colspan="1">2.86</td><td rowspan="1" colspan="1"/><td rowspan="1" colspan="1"/><td rowspan="1" colspan="1"/><td rowspan="1" colspan="1"/><td rowspan="1" colspan="1"/><td rowspan="1" colspan="1"/><td rowspan="1" colspan="1"/><td rowspan="1" colspan="1"/><td rowspan="1" colspan="1"/><td rowspan="1" colspan="1"/><td rowspan="1" colspan="1"/><td rowspan="1" colspan="1"/><td rowspan="1" colspan="1"/><td rowspan="1" colspan="1"/><td rowspan="1" colspan="1"/></tr><tr><td rowspan="1" colspan="1"><italic><tp:taxon-name><tp:taxon-name-part taxon-name-part-type="genus" reg="Eupetaurus">Eupetaurus</tp:taxon-name-part> <tp:taxon-name-part taxon-name-part-type="species" reg="cinereus">cinereus</tp:taxon-name-part></tp:taxon-name></italic> (cin)</td><td rowspan="1" colspan="1">2.68</td><td rowspan="1" colspan="1">2.16</td><td rowspan="1" colspan="1">3.03</td><td rowspan="1" colspan="1"/><td rowspan="1" colspan="1"/><td rowspan="1" colspan="1"/><td rowspan="1" colspan="1"/><td rowspan="1" colspan="1"/><td rowspan="1" colspan="1"/><td rowspan="1" colspan="1"/><td rowspan="1" colspan="1"/><td rowspan="1" colspan="1"/><td rowspan="1" colspan="1"/><td rowspan="1" colspan="1"/><td rowspan="1" colspan="1"/><td rowspan="1" colspan="1"/><td rowspan="1" colspan="1"/></tr><tr><td rowspan="1" colspan="1"><italic><tp:taxon-name><tp:taxon-name-part taxon-name-part-type="genus" reg="Eoglaucomys">Eoglaucomys</tp:taxon-name-part> <tp:taxon-name-part taxon-name-part-type="species" reg="fimbriatus">fimbriatus</tp:taxon-name-part></tp:taxon-name></italic> (fim)</td><td rowspan="1" colspan="1">4.09</td><td rowspan="1" colspan="1">4.01</td><td rowspan="1" colspan="1">4.19</td><td rowspan="1" colspan="1">3.74</td><td rowspan="1" colspan="1"/><td rowspan="1" colspan="1"/><td rowspan="1" colspan="1"/><td rowspan="1" colspan="1"/><td rowspan="1" colspan="1"/><td rowspan="1" colspan="1"/><td rowspan="1" colspan="1"/><td rowspan="1" colspan="1"/><td rowspan="1" colspan="1"/><td rowspan="1" colspan="1"/><td rowspan="1" colspan="1"/><td rowspan="1" colspan="1"/><td rowspan="1" colspan="1"/></tr><tr><td rowspan="1" colspan="1"><italic><tp:taxon-name><tp:taxon-name-part taxon-name-part-type="genus" reg="Glaucomys">Glaucomys</tp:taxon-name-part> <tp:taxon-name-part taxon-name-part-type="species" reg="volans">volans</tp:taxon-name-part></tp:taxon-name></italic> (vol)</td><td rowspan="1" colspan="1">5.18</td><td rowspan="1" colspan="1">4.90</td><td rowspan="1" colspan="1">5.00</td><td rowspan="1" colspan="1">4.64</td><td rowspan="1" colspan="1">3.47</td><td rowspan="1" colspan="1"/><td rowspan="1" colspan="1"/><td rowspan="1" colspan="1"/><td rowspan="1" colspan="1"/><td rowspan="1" colspan="1"/><td rowspan="1" colspan="1"/><td rowspan="1" colspan="1"/><td rowspan="1" colspan="1"/><td rowspan="1" colspan="1"/><td rowspan="1" colspan="1"/><td rowspan="1" colspan="1"/><td rowspan="1" colspan="1"/></tr><tr><td rowspan="1" colspan="1"><italic><tp:taxon-name><tp:taxon-name-part taxon-name-part-type="genus" reg="Hylopetes">Hylopetes</tp:taxon-name-part> <tp:taxon-name-part taxon-name-part-type="species" reg="phayrei">phayrei</tp:taxon-name-part></tp:taxon-name></italic> (pha)</td><td rowspan="1" colspan="1">3.94</td><td rowspan="1" colspan="1">4.20</td><td rowspan="1" colspan="1">3.76</td><td rowspan="1" colspan="1">4.20</td><td rowspan="1" colspan="1">3.13</td><td rowspan="1" colspan="1">3.66</td><td rowspan="1" colspan="1"/><td rowspan="1" colspan="1"/><td rowspan="1" colspan="1"/><td rowspan="1" colspan="1"/><td rowspan="1" colspan="1"/><td rowspan="1" colspan="1"/><td rowspan="1" colspan="1"/><td rowspan="1" colspan="1"/><td rowspan="1" colspan="1"/><td rowspan="1" colspan="1"/><td rowspan="1" colspan="1"/></tr><tr><td rowspan="1" colspan="1"><italic><tp:taxon-name><tp:taxon-name-part taxon-name-part-type="genus" reg="Iomys">Iomys</tp:taxon-name-part> <tp:taxon-name-part taxon-name-part-type="species" reg="horsfieldi">horsfieldi</tp:taxon-name-part></tp:taxon-name></italic> (hor)</td><td rowspan="1" colspan="1">3.92</td><td rowspan="1" colspan="1">4.01</td><td rowspan="1" colspan="1">3.76</td><td rowspan="1" colspan="1">3.84</td><td rowspan="1" colspan="1">2.69</td><td rowspan="1" colspan="1">2.95</td><td rowspan="1" colspan="1">2.60</td><td rowspan="1" colspan="1"/><td rowspan="1" colspan="1"/><td rowspan="1" colspan="1"/><td rowspan="1" colspan="1"/><td rowspan="1" colspan="1"/><td rowspan="1" colspan="1"/><td rowspan="1" colspan="1"/><td rowspan="1" colspan="1"/><td rowspan="1" colspan="1"/><td rowspan="1" colspan="1"/></tr><tr><td rowspan="1" colspan="1"><italic><tp:taxon-name><tp:taxon-name-part taxon-name-part-type="genus" reg="Petaurista">Petaurista</tp:taxon-name-part> <tp:taxon-name-part taxon-name-part-type="species" reg="alborufus">alborufus</tp:taxon-name-part></tp:taxon-name></italic> (fus)</td><td rowspan="1" colspan="1">4.36</td><td rowspan="1" colspan="1">4.27</td><td rowspan="1" colspan="1">4.82</td><td rowspan="1" colspan="1">4.27</td><td rowspan="1" colspan="1">4.27</td><td rowspan="1" colspan="1">4.73</td><td rowspan="1" colspan="1">4.19</td><td rowspan="1" colspan="1">4.28</td><td rowspan="1" colspan="1"/><td rowspan="1" colspan="1"/><td rowspan="1" colspan="1"/><td rowspan="1" colspan="1"/><td rowspan="1" colspan="1"/><td rowspan="1" colspan="1"/><td rowspan="1" colspan="1"/><td rowspan="1" colspan="1"/><td rowspan="1" colspan="1"/></tr><tr><td rowspan="1" colspan="1"><italic><tp:taxon-name><tp:taxon-name-part taxon-name-part-type="genus" reg="Petaurista">Petaurista</tp:taxon-name-part> <tp:taxon-name-part taxon-name-part-type="species" reg="philippensis">philippensis</tp:taxon-name-part></tp:taxon-name></italic> (phi)</td><td rowspan="1" colspan="1">3.77</td><td rowspan="1" colspan="1">4.08</td><td rowspan="1" colspan="1">4.39</td><td rowspan="1" colspan="1">3.77</td><td rowspan="1" colspan="1">3.67</td><td rowspan="1" colspan="1">4.49</td><td rowspan="1" colspan="1">4.09</td><td rowspan="1" colspan="1">3.67</td><td rowspan="1" colspan="1">1.06</td><td rowspan="1" colspan="1"/><td rowspan="1" colspan="1"/><td rowspan="1" colspan="1"/><td rowspan="1" colspan="1"/><td rowspan="1" colspan="1"/><td rowspan="1" colspan="1"/><td rowspan="1" colspan="1"/><td rowspan="1" colspan="1"/></tr><tr><td rowspan="1" colspan="1"><italic><tp:taxon-name><tp:taxon-name-part taxon-name-part-type="genus" reg="Petaurillus">Petaurillus</tp:taxon-name-part> <tp:taxon-name-part taxon-name-part-type="species" reg="kinlochii">kinlochii</tp:taxon-name-part></tp:taxon-name></italic> (kin)</td><td rowspan="1" colspan="1">4.18</td><td rowspan="1" colspan="1">4.19</td><td rowspan="1" colspan="1">4.19</td><td rowspan="1" colspan="1">3.91</td><td rowspan="1" colspan="1">1.89</td><td rowspan="1" colspan="1">3.38</td><td rowspan="1" colspan="1">2.42</td><td rowspan="1" colspan="1">2.16</td><td rowspan="1" colspan="1">4.46</td><td rowspan="1" colspan="1">3.97</td><td rowspan="1" colspan="1"/><td rowspan="1" colspan="1"/><td rowspan="1" colspan="1"/><td rowspan="1" colspan="1"/><td rowspan="1" colspan="1"/><td rowspan="1" colspan="1"/><td rowspan="1" colspan="1"/></tr><tr><td rowspan="1" colspan="1"><italic><tp:taxon-name><tp:taxon-name-part taxon-name-part-type="genus" reg="Petaurista">Petaurista</tp:taxon-name-part> <tp:taxon-name-part taxon-name-part-type="species" reg="elegans">elegans</tp:taxon-name-part></tp:taxon-name></italic> (ele)</td><td rowspan="1" colspan="1">4.75</td><td rowspan="1" colspan="1">4.95</td><td rowspan="1" colspan="1">5.38</td><td rowspan="1" colspan="1">4.75</td><td rowspan="1" colspan="1">4.44</td><td rowspan="1" colspan="1">4.44</td><td rowspan="1" colspan="1">4.76</td><td rowspan="1" colspan="1">4.24</td><td rowspan="1" colspan="1">2.18</td><td rowspan="1" colspan="1">1.46</td><td rowspan="1" colspan="1">4.54</td><td rowspan="1" colspan="1"/><td rowspan="1" colspan="1"/><td rowspan="1" colspan="1"/><td rowspan="1" colspan="1"/><td rowspan="1" colspan="1"/><td rowspan="1" colspan="1"/></tr><tr><td rowspan="1" colspan="1"><italic><tp:taxon-name><tp:taxon-name-part taxon-name-part-type="genus" reg="Pteromyscus">Pteromyscus</tp:taxon-name-part> <tp:taxon-name-part taxon-name-part-type="species" reg="pulverulentus">pulverulentus</tp:taxon-name-part></tp:taxon-name></italic> (pul)</td><td rowspan="1" colspan="1">1.28</td><td rowspan="1" colspan="1">2.77</td><td rowspan="1" colspan="1">1.46</td><td rowspan="1" colspan="1">2.59</td><td rowspan="1" colspan="1">3.92</td><td rowspan="1" colspan="1">4.91</td><td rowspan="1" colspan="1">3.85</td><td rowspan="1" colspan="1">3.66</td><td rowspan="1" colspan="1">4.74</td><td rowspan="1" colspan="1">3.88</td><td rowspan="1" colspan="1">3.91</td><td rowspan="1" colspan="1">4.85</td><td rowspan="1" colspan="1"/><td rowspan="1" colspan="1"/><td rowspan="1" colspan="1"/><td rowspan="1" colspan="1"/><td rowspan="1" colspan="1"/></tr><tr><td rowspan="1" colspan="1"><italic><tp:taxon-name><tp:taxon-name-part taxon-name-part-type="genus" reg="Petinomys">Petinomys</tp:taxon-name-part> <tp:taxon-name-part taxon-name-part-type="species" reg="setosus">setosus</tp:taxon-name-part></tp:taxon-name></italic> (set)</td><td rowspan="1" colspan="1">4.28</td><td rowspan="1" colspan="1">4.65</td><td rowspan="1" colspan="1">4.38</td><td rowspan="1" colspan="1">4.10</td><td rowspan="1" colspan="1">3.03</td><td rowspan="1" colspan="1">3.92</td><td rowspan="1" colspan="1">2.87</td><td rowspan="1" colspan="1">2.69</td><td rowspan="1" colspan="1">4.82</td><td rowspan="1" colspan="1">4.08</td><td rowspan="1" colspan="1">2.77</td><td rowspan="1" colspan="1">4.86</td><td rowspan="1" colspan="1">4.10</td><td rowspan="1" colspan="1"/><td rowspan="1" colspan="1"/><td rowspan="1" colspan="1"/><td rowspan="1" colspan="1"/></tr><tr><td rowspan="1" colspan="1"><italic><tp:taxon-name><tp:taxon-name-part taxon-name-part-type="genus" reg="Pteromys">Pteromys</tp:taxon-name-part> <tp:taxon-name-part taxon-name-part-type="species" reg="volans">volans</tp:taxon-name-part></tp:taxon-name></italic> (ans)</td><td rowspan="1" colspan="1">4.00</td><td rowspan="1" colspan="1">3.91</td><td rowspan="1" colspan="1">3.83</td><td rowspan="1" colspan="1">3.91</td><td rowspan="1" colspan="1">4.18</td><td rowspan="1" colspan="1">5.08</td><td rowspan="1" colspan="1">4.29</td><td rowspan="1" colspan="1">4.47</td><td rowspan="1" colspan="1">4.99</td><td rowspan="1" colspan="1">4.90</td><td rowspan="1" colspan="1">4.55</td><td rowspan="1" colspan="1">5.47</td><td rowspan="1" colspan="1">3.75</td><td rowspan="1" colspan="1">4.56</td><td rowspan="1" colspan="1"/><td rowspan="1" colspan="1"/><td rowspan="1" colspan="1"/></tr><tr><td rowspan="1" colspan="1"><italic><tp:taxon-name><tp:taxon-name-part taxon-name-part-type="genus" reg="Trogopterus">Trogopterus</tp:taxon-name-part> <tp:taxon-name-part taxon-name-part-type="species" reg="xanthipes">xanthipes</tp:taxon-name-part></tp:taxon-name></italic> (xan)</td><td rowspan="1" colspan="1">0.51</td><td rowspan="1" colspan="1">3.21</td><td rowspan="1" colspan="1">1.54</td><td rowspan="1" colspan="1">3.03</td><td rowspan="1" colspan="1">4.38</td><td rowspan="1" colspan="1">5.37</td><td rowspan="1" colspan="1">4.11</td><td rowspan="1" colspan="1">4.11</td><td rowspan="1" colspan="1">4.65</td><td rowspan="1" colspan="1">3.98</td><td rowspan="1" colspan="1">4.37</td><td rowspan="1" colspan="1">4.86</td><td rowspan="1" colspan="1">1.46</td><td rowspan="1" colspan="1">4.56</td><td rowspan="1" colspan="1">4.01</td><td rowspan="1" colspan="1"/><td rowspan="1" colspan="1"/></tr><tr><td rowspan="1" colspan="1"><italic><tp:taxon-name><tp:taxon-name-part taxon-name-part-type="genus" reg="Biswamoyopterus">Biswamoyopterus</tp:taxon-name-part></tp:taxon-name></italic> sp. (bis)</td><td rowspan="1" colspan="1">3.06</td><td rowspan="1" colspan="1">1.57</td><td rowspan="1" colspan="1">3.26</td><td rowspan="1" colspan="1">2.52</td><td rowspan="1" colspan="1">4.14</td><td rowspan="1" colspan="1">5.04</td><td rowspan="1" colspan="1">4.35</td><td rowspan="1" colspan="1">3.69</td><td rowspan="1" colspan="1">4.74</td><td rowspan="1" colspan="1">4.29</td><td rowspan="1" colspan="1">4.18</td><td rowspan="1" colspan="1">5.27</td><td rowspan="1" colspan="1">2.77</td><td rowspan="1" colspan="1">4.64</td><td rowspan="1" colspan="1">4.14</td><td rowspan="1" colspan="1">3.36</td><td rowspan="1" colspan="1"/></tr><tr><td rowspan="1" colspan="1">Intraspecific variations</td><td rowspan="1" colspan="1">n/c</td><td rowspan="1" colspan="1">n/c</td><td rowspan="1" colspan="1">n/c</td><td rowspan="1" colspan="1">n/c</td><td rowspan="1" colspan="1">n/c</td><td rowspan="1" colspan="1">n/c</td><td rowspan="1" colspan="1">n/c</td><td rowspan="1" colspan="1">n/c</td><td rowspan="1" colspan="1">n/c</td><td rowspan="1" colspan="1">0.13</td><td rowspan="1" colspan="1">n/c</td><td rowspan="1" colspan="1">n/c</td><td rowspan="1" colspan="1">n/c</td><td rowspan="1" colspan="1">n/c</td><td rowspan="1" colspan="1">n/c</td><td rowspan="1" colspan="1">n/c</td><td rowspan="1" colspan="1">0.09</td></tr></tbody></table></table-wrap><p>For the mitochondrial 16S ribosomal DNA sequences, the range of original intergeneric variation was 2.9–14.6% (Table <xref ref-type="table" rid="T5">5</xref>). The genetic distances between <italic><tp:taxon-name><tp:taxon-name-part taxon-name-part-type="genus" reg="Biswamoyopterus">Biswamoyopterus</tp:taxon-name-part></tp:taxon-name></italic> and other genera ranged from 5.2 to 12.8% (Table <xref ref-type="table" rid="T5">5</xref>), which is greater than some intergeneric variations, such as 2.9% for <italic><tp:taxon-name><tp:taxon-name-part taxon-name-part-type="genus" reg="Aeretes">Aeretes</tp:taxon-name-part></tp:taxon-name></italic> and <italic><tp:taxon-name><tp:taxon-name-part taxon-name-part-type="genus" reg="Trogopterus">Trogopterus</tp:taxon-name-part></tp:taxon-name></italic>. In the genus <italic><tp:taxon-name><tp:taxon-name-part taxon-name-part-type="genus" reg="Biswamoyopterus">Biswamoyopterus</tp:taxon-name-part></tp:taxon-name></italic>, the genetic distance between M644 and L35 was 0.6%, which is really much smaller than the range of other interspecific variations (2.9–14.6%), close to 0.4% for intraspecific variations of <italic><tp:taxon-name><tp:taxon-name-part taxon-name-part-type="genus" reg="Petaurista">Petaurista</tp:taxon-name-part> <tp:taxon-name-part taxon-name-part-type="species" reg="philippensis">philippensis</tp:taxon-name-part></tp:taxon-name></italic>, and the same as 0.6% of <italic><tp:taxon-name><tp:taxon-name-part taxon-name-part-type="genus" reg="Pteromys">Pteromys</tp:taxon-name-part> <tp:taxon-name-part taxon-name-part-type="species" reg="volans">volans</tp:taxon-name-part></tp:taxon-name></italic>.</p><table-wrap id="T5" position="float" orientation="portrait"><label>Table 5.</label><caption><p>Average genetic distances (%) for 16S ribosomal DNA sequences between the groups of studied flying squirrel species; intraspecific variations of genetic distances are also provided for each species.</p></caption><table id="TID0EYUCI" rules="all"><tbody><tr><th rowspan="1" colspan="1"/><th rowspan="1" colspan="1">mel</th><th rowspan="1" colspan="1">tep</th><th rowspan="1" colspan="1">pea</th><th rowspan="1" colspan="1">cin</th><th rowspan="1" colspan="1">fim</th><th rowspan="1" colspan="1">vol</th><th rowspan="1" colspan="1">pha</th><th rowspan="1" colspan="1">alb</th><th rowspan="1" colspan="1">hor</th><th rowspan="1" colspan="1">fus</th><th rowspan="1" colspan="1">hai</th><th rowspan="1" colspan="1">yun</th><th rowspan="1" colspan="1">phi</th><th rowspan="1" colspan="1">kin</th><th rowspan="1" colspan="1">ele</th><th rowspan="1" colspan="1">pul</th><th rowspan="1" colspan="1">set</th><th rowspan="1" colspan="1">ans</th><th rowspan="1" colspan="1">xan</th><th rowspan="1" colspan="1">Bis</th></tr><tr><td rowspan="1" colspan="1"><italic><tp:taxon-name><tp:taxon-name-part taxon-name-part-type="genus" reg="Aeretes">Aeretes</tp:taxon-name-part> <tp:taxon-name-part taxon-name-part-type="species" reg="melanopterus">melanopterus</tp:taxon-name-part></tp:taxon-name></italic> (mel)</td><td rowspan="1" colspan="1"/><td rowspan="1" colspan="1"/><td rowspan="1" colspan="1"/><td rowspan="1" colspan="1"/><td rowspan="1" colspan="1"/><td rowspan="1" colspan="1"/><td rowspan="1" colspan="1"/><td rowspan="1" colspan="1"/><td rowspan="1" colspan="1"/><td rowspan="1" colspan="1"/><td rowspan="1" colspan="1"/><td rowspan="1" colspan="1"/><td rowspan="1" colspan="1"/><td rowspan="1" colspan="1"/><td rowspan="1" colspan="1"/><td rowspan="1" colspan="1"/><td rowspan="1" colspan="1"/><td rowspan="1" colspan="1"/><td rowspan="1" colspan="1"/><td rowspan="1" colspan="1"/></tr><tr><td rowspan="1" colspan="1"><italic><tp:taxon-name><tp:taxon-name-part taxon-name-part-type="genus" reg="Aeromy">Aeromy</tp:taxon-name-part> <tp:taxon-name-part taxon-name-part-type="species" reg="tephromelas">tephromelas</tp:taxon-name-part></tp:taxon-name></italic> (tep)</td><td rowspan="1" colspan="1">9.5</td><td rowspan="1" colspan="1"/><td rowspan="1" colspan="1"/><td rowspan="1" colspan="1"/><td rowspan="1" colspan="1"/><td rowspan="1" colspan="1"/><td rowspan="1" colspan="1"/><td rowspan="1" colspan="1"/><td rowspan="1" colspan="1"/><td rowspan="1" colspan="1"/><td rowspan="1" colspan="1"/><td rowspan="1" colspan="1"/><td rowspan="1" colspan="1"/><td rowspan="1" colspan="1"/><td rowspan="1" colspan="1"/><td rowspan="1" colspan="1"/><td rowspan="1" colspan="1"/><td rowspan="1" colspan="1"/><td rowspan="1" colspan="1"/><td rowspan="1" colspan="1"/></tr><tr><td rowspan="1" colspan="1"><italic><tp:taxon-name><tp:taxon-name-part taxon-name-part-type="genus" reg="Belomys">Belomys</tp:taxon-name-part> <tp:taxon-name-part taxon-name-part-type="species" reg="pearsonii">pearsonii</tp:taxon-name-part></tp:taxon-name></italic> (pea)</td><td rowspan="1" colspan="1">6.5</td><td rowspan="1" colspan="1">11.6</td><td rowspan="1" colspan="1"/><td rowspan="1" colspan="1"/><td rowspan="1" colspan="1"/><td rowspan="1" colspan="1"/><td rowspan="1" colspan="1"/><td rowspan="1" colspan="1"/><td rowspan="1" colspan="1"/><td rowspan="1" colspan="1"/><td rowspan="1" colspan="1"/><td rowspan="1" colspan="1"/><td rowspan="1" colspan="1"/><td rowspan="1" colspan="1"/><td rowspan="1" colspan="1"/><td rowspan="1" colspan="1"/><td rowspan="1" colspan="1"/><td rowspan="1" colspan="1"/><td rowspan="1" colspan="1"/><td rowspan="1" colspan="1"/></tr><tr><td rowspan="1" colspan="1"><italic><tp:taxon-name><tp:taxon-name-part taxon-name-part-type="genus" reg="Eupetaurus">Eupetaurus</tp:taxon-name-part> <tp:taxon-name-part taxon-name-part-type="species" reg="cinereus">cinereus</tp:taxon-name-part></tp:taxon-name></italic> (cin)</td><td rowspan="1" colspan="1">10.4</td><td rowspan="1" colspan="1">8.2</td><td rowspan="1" colspan="1">11.5</td><td rowspan="1" colspan="1"/><td rowspan="1" colspan="1"/><td rowspan="1" colspan="1"/><td rowspan="1" colspan="1"/><td rowspan="1" colspan="1"/><td rowspan="1" colspan="1"/><td rowspan="1" colspan="1"/><td rowspan="1" colspan="1"/><td rowspan="1" colspan="1"/><td rowspan="1" colspan="1"/><td rowspan="1" colspan="1"/><td rowspan="1" colspan="1"/><td rowspan="1" colspan="1"/><td rowspan="1" colspan="1"/><td rowspan="1" colspan="1"/><td rowspan="1" colspan="1"/><td rowspan="1" colspan="1"/></tr><tr><td rowspan="1" colspan="1"><italic><tp:taxon-name><tp:taxon-name-part taxon-name-part-type="genus" reg="Eoglaucomys">Eoglaucomys</tp:taxon-name-part> <tp:taxon-name-part taxon-name-part-type="species" reg="fimbriatus">fimbriatus</tp:taxon-name-part></tp:taxon-name></italic> (fim)</td><td rowspan="1" colspan="1">11.5</td><td rowspan="1" colspan="1">11.6</td><td rowspan="1" colspan="1">12.4</td><td rowspan="1" colspan="1">11.8</td><td rowspan="1" colspan="1"/><td rowspan="1" colspan="1"/><td rowspan="1" colspan="1"/><td rowspan="1" colspan="1"/><td rowspan="1" colspan="1"/><td rowspan="1" colspan="1"/><td rowspan="1" colspan="1"/><td rowspan="1" colspan="1"/><td rowspan="1" colspan="1"/><td rowspan="1" colspan="1"/><td rowspan="1" colspan="1"/><td rowspan="1" colspan="1"/><td rowspan="1" colspan="1"/><td rowspan="1" colspan="1"/><td rowspan="1" colspan="1"/><td rowspan="1" colspan="1"/></tr><tr><td rowspan="1" colspan="1"><italic><tp:taxon-name><tp:taxon-name-part taxon-name-part-type="genus" reg="Glaucomys">Glaucomys</tp:taxon-name-part> <tp:taxon-name-part taxon-name-part-type="species" reg="volans">volans</tp:taxon-name-part></tp:taxon-name></italic> (vol)</td><td rowspan="1" colspan="1">9.7</td><td rowspan="1" colspan="1">9.8</td><td rowspan="1" colspan="1">12.2</td><td rowspan="1" colspan="1">11.3</td><td rowspan="1" colspan="1">8.7</td><td rowspan="1" colspan="1"/><td rowspan="1" colspan="1"/><td rowspan="1" colspan="1"/><td rowspan="1" colspan="1"/><td rowspan="1" colspan="1"/><td rowspan="1" colspan="1"/><td rowspan="1" colspan="1"/><td rowspan="1" colspan="1"/><td rowspan="1" colspan="1"/><td rowspan="1" colspan="1"/><td rowspan="1" colspan="1"/><td rowspan="1" colspan="1"/><td rowspan="1" colspan="1"/><td rowspan="1" colspan="1"/><td rowspan="1" colspan="1"/></tr><tr><td rowspan="1" colspan="1"><italic><tp:taxon-name><tp:taxon-name-part taxon-name-part-type="genus" reg="Hylopetes">Hylopetes</tp:taxon-name-part> <tp:taxon-name-part taxon-name-part-type="species" reg="phayrei">phayrei</tp:taxon-name-part></tp:taxon-name></italic> (pha)</td><td rowspan="1" colspan="1">11.1</td><td rowspan="1" colspan="1">11.7</td><td rowspan="1" colspan="1">12.5</td><td rowspan="1" colspan="1">12.5</td><td rowspan="1" colspan="1">10.8</td><td rowspan="1" colspan="1">8.5</td><td rowspan="1" colspan="1"/><td rowspan="1" colspan="1"/><td rowspan="1" colspan="1"/><td rowspan="1" colspan="1"/><td rowspan="1" colspan="1"/><td rowspan="1" colspan="1"/><td rowspan="1" colspan="1"/><td rowspan="1" colspan="1"/><td rowspan="1" colspan="1"/><td rowspan="1" colspan="1"/><td rowspan="1" colspan="1"/><td rowspan="1" colspan="1"/><td rowspan="1" colspan="1"/><td rowspan="1" colspan="1"/></tr><tr><td rowspan="1" colspan="1"><italic><tp:taxon-name><tp:taxon-name-part taxon-name-part-type="genus" reg="Hylopetes">Hylopetes</tp:taxon-name-part> <tp:taxon-name-part taxon-name-part-type="species" reg="alboniger">alboniger</tp:taxon-name-part></tp:taxon-name></italic> (alb)</td><td rowspan="1" colspan="1">10.9</td><td rowspan="1" colspan="1">11.4</td><td rowspan="1" colspan="1">12.2</td><td rowspan="1" colspan="1">12.3</td><td rowspan="1" colspan="1">10.5</td><td rowspan="1" colspan="1">8.4</td><td rowspan="1" colspan="1">2.9</td><td rowspan="1" colspan="1"/><td rowspan="1" colspan="1"/><td rowspan="1" colspan="1"/><td rowspan="1" colspan="1"/><td rowspan="1" colspan="1"/><td rowspan="1" colspan="1"/><td rowspan="1" colspan="1"/><td rowspan="1" colspan="1"/><td rowspan="1" colspan="1"/><td rowspan="1" colspan="1"/><td rowspan="1" colspan="1"/><td rowspan="1" colspan="1"/><td rowspan="1" colspan="1"/></tr><tr><td rowspan="1" colspan="1"><italic><tp:taxon-name><tp:taxon-name-part taxon-name-part-type="genus" reg="Iomys">Iomys</tp:taxon-name-part> <tp:taxon-name-part taxon-name-part-type="species" reg="horsfieldi">horsfieldi</tp:taxon-name-part></tp:taxon-name></italic> (hor)</td><td rowspan="1" colspan="1">9.8</td><td rowspan="1" colspan="1">9.7</td><td rowspan="1" colspan="1">10.3</td><td rowspan="1" colspan="1">11.0</td><td rowspan="1" colspan="1">9.2</td><td rowspan="1" colspan="1">7.6</td><td rowspan="1" colspan="1">7.3</td><td rowspan="1" colspan="1">7.5</td><td rowspan="1" colspan="1"/><td rowspan="1" colspan="1"/><td rowspan="1" colspan="1"/><td rowspan="1" colspan="1"/><td rowspan="1" colspan="1"/><td rowspan="1" colspan="1"/><td rowspan="1" colspan="1"/><td rowspan="1" colspan="1"/><td rowspan="1" colspan="1"/><td rowspan="1" colspan="1"/><td rowspan="1" colspan="1"/><td rowspan="1" colspan="1"/></tr><tr><td rowspan="1" colspan="1"><italic><tp:taxon-name><tp:taxon-name-part taxon-name-part-type="genus" reg="Petaurista">Petaurista</tp:taxon-name-part> <tp:taxon-name-part taxon-name-part-type="species" reg="alborufus">alborufus</tp:taxon-name-part></tp:taxon-name></italic> (fus)</td><td rowspan="1" colspan="1">11.3</td><td rowspan="1" colspan="1">10.9</td><td rowspan="1" colspan="1">12.4</td><td rowspan="1" colspan="1">12.1</td><td rowspan="1" colspan="1">13.2</td><td rowspan="1" colspan="1">11.6</td><td rowspan="1" colspan="1">10.6</td><td rowspan="1" colspan="1">11.1</td><td rowspan="1" colspan="1">10.5</td><td rowspan="1" colspan="1"/><td rowspan="1" colspan="1"/><td rowspan="1" colspan="1"/><td rowspan="1" colspan="1"/><td rowspan="1" colspan="1"/><td rowspan="1" colspan="1"/><td rowspan="1" colspan="1"/><td rowspan="1" colspan="1"/><td rowspan="1" colspan="1"/><td rowspan="1" colspan="1"/><td rowspan="1" colspan="1"/></tr><tr><td rowspan="1" colspan="1"><italic><tp:taxon-name><tp:taxon-name-part taxon-name-part-type="genus" reg="Petaurista">Petaurista</tp:taxon-name-part> <tp:taxon-name-part taxon-name-part-type="species" reg="hainana">hainana</tp:taxon-name-part></tp:taxon-name></italic> (hai)</td><td rowspan="1" colspan="1">12.2</td><td rowspan="1" colspan="1">11.8</td><td rowspan="1" colspan="1">12.4</td><td rowspan="1" colspan="1">11.3</td><td rowspan="1" colspan="1">13.4</td><td rowspan="1" colspan="1">11.3</td><td rowspan="1" colspan="1">11.7</td><td rowspan="1" colspan="1">11.3</td><td rowspan="1" colspan="1">10.1</td><td rowspan="1" colspan="1">7.6</td><td rowspan="1" colspan="1"/><td rowspan="1" colspan="1"/><td rowspan="1" colspan="1"/><td rowspan="1" colspan="1"/><td rowspan="1" colspan="1"/><td rowspan="1" colspan="1"/><td rowspan="1" colspan="1"/><td rowspan="1" colspan="1"/><td rowspan="1" colspan="1"/><td rowspan="1" colspan="1"/></tr><tr><td rowspan="1" colspan="1"><italic><tp:taxon-name><tp:taxon-name-part taxon-name-part-type="genus" reg="Petaurista">Petaurista</tp:taxon-name-part> <tp:taxon-name-part taxon-name-part-type="species" reg="yunanensis">yunanensis</tp:taxon-name-part></tp:taxon-name></italic> (yun)</td><td rowspan="1" colspan="1">11.7</td><td rowspan="1" colspan="1">11.6</td><td rowspan="1" colspan="1">12.9</td><td rowspan="1" colspan="1">11.1</td><td rowspan="1" colspan="1">12.7</td><td rowspan="1" colspan="1">11.0</td><td rowspan="1" colspan="1">10.3</td><td rowspan="1" colspan="1">10.2</td><td rowspan="1" colspan="1">9.8</td><td rowspan="1" colspan="1">6.1</td><td rowspan="1" colspan="1">2.3</td><td rowspan="1" colspan="1"/><td rowspan="1" colspan="1"/><td rowspan="1" colspan="1"/><td rowspan="1" colspan="1"/><td rowspan="1" colspan="1"/><td rowspan="1" colspan="1"/><td rowspan="1" colspan="1"/><td rowspan="1" colspan="1"/><td rowspan="1" colspan="1"/></tr><tr><td rowspan="1" colspan="1"><italic><tp:taxon-name><tp:taxon-name-part taxon-name-part-type="genus" reg="Petaurista">Petaurista</tp:taxon-name-part> <tp:taxon-name-part taxon-name-part-type="species" reg="philippensis">philippensis</tp:taxon-name-part></tp:taxon-name></italic> (phi)</td><td rowspan="1" colspan="1">12.4</td><td rowspan="1" colspan="1">11.8</td><td rowspan="1" colspan="1">13.9</td><td rowspan="1" colspan="1">12.4</td><td rowspan="1" colspan="1">12.5</td><td rowspan="1" colspan="1">11.2</td><td rowspan="1" colspan="1">11.0</td><td rowspan="1" colspan="1">11.1</td><td rowspan="1" colspan="1">10.3</td><td rowspan="1" colspan="1">7.6</td><td rowspan="1" colspan="1">2.7</td><td rowspan="1" colspan="1">1.9</td><td rowspan="1" colspan="1"/><td rowspan="1" colspan="1"/><td rowspan="1" colspan="1"/><td rowspan="1" colspan="1"/><td rowspan="1" colspan="1"/><td rowspan="1" colspan="1"/><td rowspan="1" colspan="1"/><td rowspan="1" colspan="1"/></tr><tr><td rowspan="1" colspan="1"><italic><tp:taxon-name><tp:taxon-name-part taxon-name-part-type="genus" reg="Petaurillus">Petaurillus</tp:taxon-name-part> <tp:taxon-name-part taxon-name-part-type="species" reg="kinlochii">kinlochii</tp:taxon-name-part></tp:taxon-name></italic> (kin)</td><td rowspan="1" colspan="1">9.4</td><td rowspan="1" colspan="1">10.6</td><td rowspan="1" colspan="1">11.0</td><td rowspan="1" colspan="1">11.5</td><td rowspan="1" colspan="1">9.0</td><td rowspan="1" colspan="1">7.4</td><td rowspan="1" colspan="1">7.1</td><td rowspan="1" colspan="1">8.0</td><td rowspan="1" colspan="1">5.6</td><td rowspan="1" colspan="1">11.2</td><td rowspan="1" colspan="1">9.7</td><td rowspan="1" colspan="1">8.8</td><td rowspan="1" colspan="1">9.9</td><td rowspan="1" colspan="1"/><td rowspan="1" colspan="1"/><td rowspan="1" colspan="1"/><td rowspan="1" colspan="1"/><td rowspan="1" colspan="1"/><td rowspan="1" colspan="1"/><td rowspan="1" colspan="1"/></tr><tr><td rowspan="1" colspan="1"><italic><tp:taxon-name><tp:taxon-name-part taxon-name-part-type="genus" reg="Petaurista">Petaurista</tp:taxon-name-part> <tp:taxon-name-part taxon-name-part-type="species" reg="elegans">elegans</tp:taxon-name-part></tp:taxon-name></italic> (ele)</td><td rowspan="1" colspan="1">11.9</td><td rowspan="1" colspan="1">13.0</td><td rowspan="1" colspan="1">12.6</td><td rowspan="1" colspan="1">12.5</td><td rowspan="1" colspan="1">13.4</td><td rowspan="1" colspan="1">13.0</td><td rowspan="1" colspan="1">10.4</td><td rowspan="1" colspan="1">10.0</td><td rowspan="1" colspan="1">10.9</td><td rowspan="1" colspan="1">7.9</td><td rowspan="1" colspan="1">6.5</td><td rowspan="1" colspan="1">6.6</td><td rowspan="1" colspan="1">6.8</td><td rowspan="1" colspan="1">10.5</td><td rowspan="1" colspan="1"/><td rowspan="1" colspan="1"/><td rowspan="1" colspan="1"/><td rowspan="1" colspan="1"/><td rowspan="1" colspan="1"/><td rowspan="1" colspan="1"/></tr><tr><td rowspan="1" colspan="1"><italic><tp:taxon-name><tp:taxon-name-part taxon-name-part-type="genus" reg="Pteromyscus">Pteromyscus</tp:taxon-name-part> <tp:taxon-name-part taxon-name-part-type="species" reg="pulverulentus">pulverulentus</tp:taxon-name-part></tp:taxon-name></italic> (pul)</td><td rowspan="1" colspan="1">8.0</td><td rowspan="1" colspan="1">11.1</td><td rowspan="1" colspan="1">7.8</td><td rowspan="1" colspan="1">11.5</td><td rowspan="1" colspan="1">13.6</td><td rowspan="1" colspan="1">12.3</td><td rowspan="1" colspan="1">13.8</td><td rowspan="1" colspan="1">13.6</td><td rowspan="1" colspan="1">11.4</td><td rowspan="1" colspan="1">12.4</td><td rowspan="1" colspan="1">13.3</td><td rowspan="1" colspan="1">12.6</td><td rowspan="1" colspan="1">13.6</td><td rowspan="1" colspan="1">10.8</td><td rowspan="1" colspan="1">12.7</td><td rowspan="1" colspan="1"/><td rowspan="1" colspan="1"/><td rowspan="1" colspan="1"/><td rowspan="1" colspan="1"/><td rowspan="1" colspan="1"/></tr><tr><td rowspan="1" colspan="1"><italic><tp:taxon-name><tp:taxon-name-part taxon-name-part-type="genus" reg="Petinomys">Petinomys</tp:taxon-name-part> <tp:taxon-name-part taxon-name-part-type="species" reg="setosus">setosus</tp:taxon-name-part></tp:taxon-name></italic> (set)</td><td rowspan="1" colspan="1">11.7</td><td rowspan="1" colspan="1">11.2</td><td rowspan="1" colspan="1">12.9</td><td rowspan="1" colspan="1">12.7</td><td rowspan="1" colspan="1">8.4</td><td rowspan="1" colspan="1">10.6</td><td rowspan="1" colspan="1">8.9</td><td rowspan="1" colspan="1">8.6</td><td rowspan="1" colspan="1">10.1</td><td rowspan="1" colspan="1">12.9</td><td rowspan="1" colspan="1">13.3</td><td rowspan="1" colspan="1">12.1</td><td rowspan="1" colspan="1">12.6</td><td rowspan="1" colspan="1">9.0</td><td rowspan="1" colspan="1">11.7</td><td rowspan="1" colspan="1">14.6</td><td rowspan="1" colspan="1"/><td rowspan="1" colspan="1"/><td rowspan="1" colspan="1"/><td rowspan="1" colspan="1"/></tr><tr><td rowspan="1" colspan="1"><italic><tp:taxon-name><tp:taxon-name-part taxon-name-part-type="genus" reg="Pteromys">Pteromys</tp:taxon-name-part> <tp:taxon-name-part taxon-name-part-type="species" reg="volans">volans</tp:taxon-name-part></tp:taxon-name></italic> (ans)</td><td rowspan="1" colspan="1">10.2</td><td rowspan="1" colspan="1">10.5</td><td rowspan="1" colspan="1">10.9</td><td rowspan="1" colspan="1">10.6</td><td rowspan="1" colspan="1">10.5</td><td rowspan="1" colspan="1">10.9</td><td rowspan="1" colspan="1">12.2</td><td rowspan="1" colspan="1">11.7</td><td rowspan="1" colspan="1">10.1</td><td rowspan="1" colspan="1">12.4</td><td rowspan="1" colspan="1">10.9</td><td rowspan="1" colspan="1">10.7</td><td rowspan="1" colspan="1">11.2</td><td rowspan="1" colspan="1">8.3</td><td rowspan="1" colspan="1">12.2</td><td rowspan="1" colspan="1">11.6</td><td rowspan="1" colspan="1">11.4</td><td rowspan="1" colspan="1"/><td rowspan="1" colspan="1"/><td rowspan="1" colspan="1"/></tr><tr><td rowspan="1" colspan="1"><italic><tp:taxon-name><tp:taxon-name-part taxon-name-part-type="genus" reg="Trogopterus">Trogopterus</tp:taxon-name-part> <tp:taxon-name-part taxon-name-part-type="species" reg="xanthipes">xanthipes</tp:taxon-name-part></tp:taxon-name></italic> (xan)</td><td rowspan="1" colspan="1">2.9</td><td rowspan="1" colspan="1">10.4</td><td rowspan="1" colspan="1">6.1</td><td rowspan="1" colspan="1">10.4</td><td rowspan="1" colspan="1">12.2</td><td rowspan="1" colspan="1">10.7</td><td rowspan="1" colspan="1">10.9</td><td rowspan="1" colspan="1">10.9</td><td rowspan="1" colspan="1">9.6</td><td rowspan="1" colspan="1">11.3</td><td rowspan="1" colspan="1">12.2</td><td rowspan="1" colspan="1">11.7</td><td rowspan="1" colspan="1">12.4</td><td rowspan="1" colspan="1">9.2</td><td rowspan="1" colspan="1">11.4</td><td rowspan="1" colspan="1">8.0</td><td rowspan="1" colspan="1">12.1</td><td rowspan="1" colspan="1">10.6</td><td rowspan="1" colspan="1"/><td rowspan="1" colspan="1"/></tr><tr><td rowspan="1" colspan="1"><italic><tp:taxon-name><tp:taxon-name-part taxon-name-part-type="genus" reg="Biswamoyopterus">Biswamoyopterus</tp:taxon-name-part></tp:taxon-name></italic> sp. (bis)</td><td rowspan="1" colspan="1">8.9</td><td rowspan="1" colspan="1">5.2</td><td rowspan="1" colspan="1">8.9</td><td rowspan="1" colspan="1">8.0</td><td rowspan="1" colspan="1">8.9</td><td rowspan="1" colspan="1">9.3</td><td rowspan="1" colspan="1">9.9</td><td rowspan="1" colspan="1">9.6</td><td rowspan="1" colspan="1">8.8</td><td rowspan="1" colspan="1">11.0</td><td rowspan="1" colspan="1">12.3</td><td rowspan="1" colspan="1">11.1</td><td rowspan="1" colspan="1">11.1</td><td rowspan="1" colspan="1">9.5</td><td rowspan="1" colspan="1">12.8</td><td rowspan="1" colspan="1">10.9</td><td rowspan="1" colspan="1">11.2</td><td rowspan="1" colspan="1">10.3</td><td rowspan="1" colspan="1">8.5</td><td rowspan="1" colspan="1"/></tr><tr><td rowspan="1" colspan="1">Intraspecific variations</td><td rowspan="1" colspan="1">n/c</td><td rowspan="1" colspan="1">n/c</td><td rowspan="1" colspan="1">n/c</td><td rowspan="1" colspan="1">n/c</td><td rowspan="1" colspan="1">n/c</td><td rowspan="1" colspan="1">3.3</td><td rowspan="1" colspan="1">5.1</td><td rowspan="1" colspan="1">n/c</td><td rowspan="1" colspan="1">n/c</td><td rowspan="1" colspan="1">n/c</td><td rowspan="1" colspan="1">n/c</td><td rowspan="1" colspan="1">n/c</td><td rowspan="1" colspan="1">0.4</td><td rowspan="1" colspan="1">n/c</td><td rowspan="1" colspan="1">0.4</td><td rowspan="1" colspan="1">n/c</td><td rowspan="1" colspan="1">n/c</td><td rowspan="1" colspan="1">0.6</td><td rowspan="1" colspan="1">n/c</td><td rowspan="1" colspan="1">0.6</td></tr></tbody></table></table-wrap></tp:treatment-sec><tp:treatment-sec><!--Section generated to contain objects referenced in tp:taxon-treatment.--><supplementary-material xmlns:xlink="http://www.w3.org/1999/xlink" id="S2" position="float" orientation="portrait" xlink:type="simple"><object-id content-type="doi" xlink:type="simple">10.3897/zookeys.939.31764.suppl2</object-id><object-id content-type="zenodo_dep_id" xlink:type="simple">3897801</object-id><object-id content-type="arpha" xlink:type="simple">51E9EB16-5CD6-51EF-B0CD-92274FBF5B8F</object-id><label>Supplementary material 2</label><caption><p>Figure S1. Photograph of specimen L35 from northern Laos</p></caption><statement content-type="dataType"><label>Data type</label><p>multimedia</p></statement><media xlink:href="zookeys-939-065-s002.jpg" mimetype="image" mime-subtype="jpeg" position="float" orientation="portrait" xlink:type="simple" id="oo_419816.JPG"><uri content-type="original_file" xlink:type="simple">https://binary.pensoft.net/file/419816</uri></media><permissions><license xlink:type="simple"><license-p>This dataset is made available under the Open Database License (http://opendatacommons.org/licenses/odbl/1.0/). The Open Database License (ODbL) is a license agreement intended to allow users to freely share, modify, and use this Dataset while maintaining this same freedom for others, provided that the original source and author(s) are credited.</license-p></license></permissions><attrib specific-use="authors">Guogang Li, Ye Htet Lwin, Bin Yang, Tao Qin, Phouthong Phothisath, Kyaw-Win Maung, Rui-Chang Quan, Song Li</attrib></supplementary-material><fig id="F5" position="float" orientation="portrait"><object-id xmlns:xlink="http://www.w3.org/1999/xlink" content-type="doi" xlink:type="simple">10.3897/zookeys.939.31764.figure5</object-id><object-id xmlns:xlink="http://www.w3.org/1999/xlink" content-type="zenodo_dep_id" xlink:type="simple">3897791</object-id><object-id xmlns:xlink="http://www.w3.org/1999/xlink" content-type="arpha" xlink:type="simple">50DC4299-5BFA-5E8A-9296-AA22604E8FE6</object-id><label>Figure 5.</label><caption><p>Comparison of ear tufts of all known <italic><tp:taxon-name><tp:taxon-name-part taxon-name-part-type="genus" reg="Biswamoyopterus">Biswamoyopterus</tp:taxon-name-part></tp:taxon-name></italic> specimens. The red arrow indicates the anterior tufts, and the yellow arrow indicates the posterior tufts <bold>A</bold><italic><tp:taxon-name><tp:taxon-name-part taxon-name-part-type="genus" reg="Biswamoyopterus">B.</tp:taxon-name-part> <tp:taxon-name-part taxon-name-part-type="species" reg="biswasi">biswasi</tp:taxon-name-part></tp:taxon-name></italic>, ZSI 20705 <bold>B</bold><italic><tp:taxon-name><tp:taxon-name-part taxon-name-part-type="genus" reg="Biswamoyopterus">B.</tp:taxon-name-part> <tp:taxon-name-part taxon-name-part-type="species" reg="gaoligongensis">gaoligongensis</tp:taxon-name-part></tp:taxon-name></italic>, <named-content xmlns:xlink="http://www.w3.org/1999/xlink" content-type="dwc:institutional_code" xlink:type="simple">KIZ</named-content> 034924 <bold>A, B</bold> were derived from <xref ref-type="bibr" rid="B14">Li et al. (2019)</xref><bold>C</bold><italic><tp:taxon-name><tp:taxon-name-part taxon-name-part-type="genus" reg="Biswamoyopterus">B.</tp:taxon-name-part> <tp:taxon-name-part taxon-name-part-type="species" reg="laoensis">laoensis</tp:taxon-name-part></tp:taxon-name></italic> NUoL FES.MM.12.163 from <xref ref-type="bibr" rid="B30">Sanamxay et al. (2013)</xref><bold>D</bold><italic><tp:taxon-name><tp:taxon-name-part taxon-name-part-type="genus" reg="Biswamoyopterus">Biswamoyopterus</tp:taxon-name-part></tp:taxon-name></italic> sp. M644 from this study.</p></caption><graphic xmlns:xlink="http://www.w3.org/1999/xlink" xlink:href="zookeys-939-065-g005.jpg" position="float" orientation="portrait" xlink:type="simple" id="oo_419811.jpg"><uri content-type="original_file" xlink:type="simple">https://binary.pensoft.net/fig/419811</uri></graphic></fig><fig id="F4" position="float" orientation="portrait"><object-id xmlns:xlink="http://www.w3.org/1999/xlink" content-type="doi" xlink:type="simple">10.3897/zookeys.939.31764.figure4</object-id><object-id xmlns:xlink="http://www.w3.org/1999/xlink" content-type="zenodo_dep_id" xlink:type="simple">3897789</object-id><object-id xmlns:xlink="http://www.w3.org/1999/xlink" content-type="arpha" xlink:type="simple">D33FBBDD-0DFD-59B0-AABE-C7317368D482</object-id><label>Figure 4.</label><caption><p>Comparison of skins of all known <italic><tp:taxon-name><tp:taxon-name-part taxon-name-part-type="genus" reg="Biswamoyopterus">Biswamoyopterus</tp:taxon-name-part></tp:taxon-name></italic> specimens <bold>A, B</bold><italic><tp:taxon-name><tp:taxon-name-part taxon-name-part-type="genus" reg="Biswamoyopterus">B.</tp:taxon-name-part> <tp:taxon-name-part taxon-name-part-type="species" reg="biswasi">biswasi</tp:taxon-name-part></tp:taxon-name></italic>, ZSI 20705 <bold>C, D</bold><italic><tp:taxon-name><tp:taxon-name-part taxon-name-part-type="genus" reg="Biswamoyopterus">B.</tp:taxon-name-part> <tp:taxon-name-part taxon-name-part-type="species" reg="gaoligongensis">gaoligongensis</tp:taxon-name-part></tp:taxon-name></italic>, <named-content xmlns:xlink="http://www.w3.org/1999/xlink" content-type="dwc:institutional_code" xlink:type="simple">KIZ</named-content> 034924 <bold>A–D</bold> were derived from <xref ref-type="bibr" rid="B14">Li et al. (2019)</xref><bold>E, F</bold><italic><tp:taxon-name><tp:taxon-name-part taxon-name-part-type="genus" reg="Biswamoyopterus">B.</tp:taxon-name-part> <tp:taxon-name-part taxon-name-part-type="species" reg="laoensis">laoensis</tp:taxon-name-part></tp:taxon-name></italic>, NUoLFES.MM.12.163, from <xref ref-type="bibr" rid="B30">Sanamxay et al. (2013)</xref><bold>G, H</bold><italic><tp:taxon-name><tp:taxon-name-part taxon-name-part-type="genus" reg="Biswamoyopterus">Biswamoyopterus</tp:taxon-name-part></tp:taxon-name></italic> sp. M644 from this study.</p></caption><graphic xmlns:xlink="http://www.w3.org/1999/xlink" xlink:href="zookeys-939-065-g004.jpg" position="float" orientation="portrait" xlink:type="simple" id="oo_419810.jpg"><uri content-type="original_file" xlink:type="simple">https://binary.pensoft.net/fig/419810</uri></graphic></fig><fig id="F7" position="float" orientation="portrait"><object-id xmlns:xlink="http://www.w3.org/1999/xlink" content-type="doi" xlink:type="simple">10.3897/zookeys.939.31764.figure7</object-id><object-id xmlns:xlink="http://www.w3.org/1999/xlink" content-type="zenodo_dep_id" xlink:type="simple">3897795</object-id><object-id xmlns:xlink="http://www.w3.org/1999/xlink" content-type="arpha" xlink:type="simple">4B48CF64-661A-5D46-93EA-BBC354DC0E6A</object-id><label>Figure 7.</label><caption><p>The posterior margin of the palatal bones relative to the posterior margin of M3 (dotted line) and shape of the preglenoid process (arrow) of all known <italic><tp:taxon-name><tp:taxon-name-part taxon-name-part-type="genus" reg="Biswamoyopterus">Biswamoyopterus</tp:taxon-name-part></tp:taxon-name></italic> specimens <bold>A</bold><italic><tp:taxon-name><tp:taxon-name-part taxon-name-part-type="genus" reg="Biswamoyopterus">B.</tp:taxon-name-part> <tp:taxon-name-part taxon-name-part-type="species" reg="biswasi">biswasi</tp:taxon-name-part></tp:taxon-name></italic>, ZSI 20705 <bold>B</bold><italic><tp:taxon-name><tp:taxon-name-part taxon-name-part-type="genus" reg="Biswamoyopterus">B.</tp:taxon-name-part> <tp:taxon-name-part taxon-name-part-type="species" reg="gaoligongensis">gaoligongensis</tp:taxon-name-part></tp:taxon-name></italic>, <named-content xmlns:xlink="http://www.w3.org/1999/xlink" content-type="dwc:institutional_code" xlink:type="simple">KIZ</named-content> 034924) <bold>A, B</bold> were derived from <xref ref-type="bibr" rid="B14">Li et al. (2019)</xref><bold>C</bold><italic><tp:taxon-name><tp:taxon-name-part taxon-name-part-type="genus" reg="Biswamoyopterus">B.</tp:taxon-name-part> <tp:taxon-name-part taxon-name-part-type="species" reg="laoensis">laoensis</tp:taxon-name-part></tp:taxon-name></italic>, NUoL FES.MM.12.163, from <xref ref-type="bibr" rid="B30">Sanamxay et al. (2013)</xref><bold>D</bold><italic><tp:taxon-name><tp:taxon-name-part taxon-name-part-type="genus" reg="Biswamoyopterus">Biswamoyopterus</tp:taxon-name-part></tp:taxon-name></italic> sp. M644 from this study.</p></caption><graphic xmlns:xlink="http://www.w3.org/1999/xlink" xlink:href="zookeys-939-065-g007.jpg" position="float" orientation="portrait" xlink:type="simple" id="oo_419813.jpg"><uri content-type="original_file" xlink:type="simple">https://binary.pensoft.net/fig/419813</uri></graphic></fig></tp:treatment-sec><ref-list><ref id="B14"><mixed-citation xmlns:xlink="http://www.w3.org/1999/xlink" xlink:type="simple"><person-group><name name-style="western"><surname>Li</surname><given-names>Q</given-names></name><name name-style="western"><surname>Li</surname><given-names>X-Y</given-names></name><name name-style="western"><surname>Jackson</surname><given-names>SM</given-names></name><name name-style="western"><surname>Li</surname><given-names>F</given-names></name><name name-style="western"><surname>Jiang</surname><given-names>M</given-names></name><name name-style="western"><surname>Zhao</surname><given-names>W</given-names></name><name name-style="western"><surname>Song</surname><given-names>W-Y</given-names></name><name name-style="western"><surname>Jiang</surname><given-names>X-L</given-names></name></person-group> (<year>2019</year>) <article-title>Discovery and description of a mysterious Asian flying squirrel (<tp:taxon-name><tp:taxon-name-part taxon-name-part-type="order">Rodentia</tp:taxon-name-part></tp:taxon-name>, <tp:taxon-name><tp:taxon-name-part taxon-name-part-type="family">Sciuridae</tp:taxon-name-part></tp:taxon-name>, <italic><tp:taxon-name><tp:taxon-name-part taxon-name-part-type="genus">Biswamoyopterus</tp:taxon-name-part></tp:taxon-name></italic>) from Mount Gaoligong, southwest China.</article-title><source>ZooKeys</source><volume>864</volume>: <fpage>147</fpage>–<lpage>160</lpage>. <ext-link xlink:type="simple" ext-link-type="doi" xlink:href="10.3897/zookeys.864.33678">https://doi.org/10.3897/zookeys.864.33678</ext-link></mixed-citation></ref><ref id="B30"><mixed-citation xmlns:xlink="http://www.w3.org/1999/xlink" xlink:type="simple"><person-group><name name-style="western"><surname>Sanamxay</surname><given-names>D</given-names></name><name name-style="western"><surname>Douangboubpha</surname><given-names>B</given-names></name><name name-style="western"><surname>Bumrungsri</surname><given-names>S</given-names></name><name name-style="western"><surname>Xayavong</surname><given-names>S</given-names></name><name name-style="western"><surname>Xayaphet</surname><given-names>V</given-names></name><name name-style="western"><surname>Satasook</surname><given-names>C</given-names></name><name name-style="western"><surname>Bates</surname><given-names>PJ</given-names></name></person-group> (<year>2013</year>) <article-title>Rediscovery of <italic><tp:taxon-name><tp:taxon-name-part taxon-name-part-type="genus">Biswamoyopterus</tp:taxon-name-part></tp:taxon-name></italic> (<tp:taxon-name><tp:taxon-name-part taxon-name-part-type="class">Mammalia</tp:taxon-name-part></tp:taxon-name>: <tp:taxon-name><tp:taxon-name-part taxon-name-part-type="order">Rodentia</tp:taxon-name-part></tp:taxon-name>: <tp:taxon-name><tp:taxon-name-part taxon-name-part-type="family">Sciuridae</tp:taxon-name-part></tp:taxon-name>: <tp:taxon-name><tp:taxon-name-part taxon-name-part-type="tribe">Pteromyini</tp:taxon-name-part></tp:taxon-name>) in Asia, with the description of a new species from Lao PDR.</article-title><source>Zootaxa</source><volume>3686</volume>: <fpage>471</fpage>–<lpage>481</lpage>. <ext-link xlink:type="simple" ext-link-type="doi" xlink:href="10.11646/zootaxa.3686.4.5">https://doi.org/10.11646/zootaxa.3686.4.5</ext-link></mixed-citation></ref></ref-list></tp:taxon-treatment>
